# Supplementary material for: Genome-wide microRNA expression profiling in placentae from frozen-thawed blastocyst transfer
Source: Clin Epigenetics. 2017 Aug 3;9:79. doi: 10.1186/s13148-017-0379-6 (PMC5543431; doi:10.1186/s13148-017-0379-6)
Supplement: Supplementary file 1 — Patients’ information. Blastocysts were graded using a blastocyst scoring system [46]. FSH follicular stimulating hormone, HMG human menopausal gonadotropin. (XLS 51 kb) [file 13148_2017_379_MOESM1_ESM.xls]

## Sheet: Sheet1
Table S1. Patients' information.
Sample ID	SP/FET/ET	Maternal age	Ovulation induction	Dose (IU)	Culture day	Blastocyst grade	Gestational age (week)	Delivery	Parity	Infant's gender	Birthweight (g)	Adjusted birthweight (g)	Placental weight (g)
7	SP	32	-	-	-	-	39.715	Vaginally	Primiparous	Female	2925	-254	450
10	FET	35	Agonist, FSH/HMG	1275	6	4BA	40.143	Vaginally	Primiparous	Female	3058	60	465
11	SP	33	-	-	-	-	39.715	Vaginally	Multiparous	Male	3355	329	660
12	SP	26	-	-	-	-	39.143	Vaginally	Primiparous	Male	3036	275	500
14	SP	29	-	-	-	-	39.572	Vaginally	Multiparous	Female	3188	735	520
16	SP	24	-	-	-	-	40.429	Vaginally	Primiparous	Male	3173	-48	500
17	SP	22	-	-	-	-	39.572	Vaginally	Multiparous	Female	3188	33	620
19	SP	27	-	-	-	-	39.143	Vaginally	Primiparous	Male	3036	-369	440
20	SP	36	-	-	-	-	40.286	Vaginally	Multiparous	Male	3461	102	490
23	SP	33	-	-	-	-	40	Vaginally	Multiparous	Male	3461	100	555
25	SP	31	-	-	-	-	39.715	Vaginally	Multiparous	Male	3355	221	575
30	SP	26	-	-	-	-	40	Vaginally	Multiparous	Male	3461	384	600
33	SP	28	-	-	-	-	39.429	Vaginally	Primiparous	Female	2925	132	635
34	SP	36	-	-	-	-	39.143	Vaginally	Multiparous	Male	3355	-43	590
35	SP	31	-	-	-	-	39.143	Vaginally	Primiparous	Male	3036	115	565
36	SP	32	-	-	-	-	40	Vaginally	Multiparous	Female	3280	413	585
39	SP	27	-	-	-	-	40.429	Vaginally	Primiparous	Female	3052	-8	670
41	FET	37	Antagonist, FSH/HMG	1275	5	4BA	40.572	Vaginally	Primiparous	Male	3574	480	750
42	SP	27	-	-	-	-	39.143	Vaginally	Primiparous	Male	3036	-459	365
44	SP	38	-	-	-	-	38.429	Vaginally	Multiparous	Female	2993	140	480
49	SP	34	-	-	-	-	40.143	Vaginally	Primiparous	Male	3173	-80	530
51	SP	31	-	-	-	-	40.572	Vaginally	Multiparous	Male	3461	-66	560
54	SP	33	-	-	-	-	39	Cesarean	Primiparous	Female	2925	-200	515
55	SP	33	-	-	-	-	39.429	Vaginally	Primiparous	Female	2925	14	540
56	SP	27	-	-	-	-	41.143	Vaginally	Primiparous	Male	3173	116	590
60	SP	31	-	-	-	-	41	Vaginally	Primiparous	Male	3281	-36	560
61	SP	30	-	-	-	-	39.858	Vaginally	Multiparous	Female	3188	113	610
62	SP	30	-	-	-	-	40.286	Vaginally	Primiparous	Female	3052	-80	470
63	SP	32	-	-	-	-	39.858	Vaginally	Primiparous	Female	2925	-66	510
65	FET	31	Antagonist, FSH/HMG	1500	5	3BB	39.715	Vaginally	Primiparous	Female	3094	230	505
70	FET	30	Antagonist, FSH/HMG	1500	5	4AB	40.715	Cesarean	Primiparous	Female	3462	464	510
72	ET	31	Antagonist, FSH/HMG	1575	5	4AA	39.286	Vaginally	Primiparous	Male	2952	-7	660
81	FET	34	Antagonist, FSH/HMG	1500	5	3BB	39.143	Vaginally	Primiparous	Male	3224	265	630
82	ET	37	Antagonist, FSH/HMG	1875	5	3BB	40.286	Vaginally	Primiparous	Male	2390	-704	385
86	FET	32	Antagonist, FSH/HMG	1425	5	3BC	40.286	Vaginally	Primiparous	Male	3378	284	540
90	ET	37	FSH/HMG	1650	5	3BB	40.858	Cesarean	Primiparous	Female	2956	-42	625
102	FET	28	Antagonist, FSH/HMG	1425	5	3AB	40.143	Vaginally	Primiparous	Male	3286	192	495
105	ET	35	Antagonist, FSH/HMG	1125	5	4AA	39.286	Cesarean	Primiparous	Male	3060	101	535
106	FET	29	Antagonist, FSH/HMG	2025	5	3BB	41.429	Cesarean	Primiparous	Female	3760	645	720
107	ET	36	Antagonist, FSH/HMG	1350	5	4BB	40.286	Vaginally	Primiparous	Female	2768	-230	535
108	FET	31	Agonist, FSH/HMG	1200	5	3AA	39.715	Cesarean	Primiparous	Male	3668	709	720
114	ET	31	Antagonist, FSH/HMG	1500	5	4AB	39.858	Vaginally	Primiparous	Female	3052	188	550
115	FET	37	Antagonist, FSH/HMG	1800	5	3AA	40	Vaginally	Primiparous	Male	3470	376	630
116	FET	36	Antagonist, FSH/HMG	2550	5	5AB	39.429	Vaginally	Multiparous	Male	2990	-95	540
119	FET	42	Agonist, FSH/HMG	1275	5	4AB	40.429	Vaginally	Primiparous	Female	2450	-548	500
127	ET	28	Agonist, FSH/HMG	1500	5	4AB	38.715	Vaginally	Primiparous	Female	2496	-213	580
132	FET	28	Antagonist, FSH/HMG	1200	5	6AA	39	Vaginally	Primiparous	Male	2520	-439	525
133	FET	35	Antagonist, FSH/HMG	1650	5	4AA	40.715	Vaginally	Primiparous	Male	3472	378	535
135	ET	34	Antagonist, FSH/HMG	1200	5	3BB	41.143	Vaginally	Primiparous	Male	3216	2	600
138	FET	31	Agonist, FSH/HMG	2100	5	4AA	40.715	Cesarean	Primiparous	Male	3912	818	740
139	ET	35	Clomiphene citrate + Antagonist, FSH/HMG	1200	5	3BB	41	Vaginally	Primiparous	Female	3010	-105	600
141	ET	33	Antagonist, FSH/HMG	1350	5	4AA	38.429	Cesarean	Multiparous	Male	3218	299	690
146	ET	34	Antagonist, FSH/HMG	1350	5	4BA	40.572	Vaginally	Primiparous	Male	3642	548	670
148	FET	39	Antagonist, FSH/HMG	1050	5	4AA	39	Vaginally	Primiparous	Male	3028	69	430
149	FET	33	Agonist, FSH/HMG	1125	5	3BC	40.572	Cesarean	Primiparous	Male	3520	426	660
151	FET	35	Agonist, FSH/HMG	1500	5	4BC	39	Vaginally	Primiparous	Male	2600	-359	420
152	FET	34	Agonist, FSH/HMG	1275	5	4AA	40.858	Vaginally	Primiparous	Female	3460	462	580
153	FET	31	Agonist, FSH/HMG	1050	5	4AB	39.715	Vaginally	Multiparous	Male	3515	160	760
154	FET	38	Antagonist, FSH/HMG	1500	6	3BC	39	Cesarean	Primiparous	Male	2124	-835	365
155	FET	31	Agonist, FSH/HMG	1350	5	3AA	40.286	Vaginally	Primiparous	Female	3196	198	475
156	FET	39	Antagonist, FSH/HMG	1350	5	4BC	40.715	Cesarean	Primiparous	Male	2710	-384	420
164	FET	32	Agonist, FSH/HMG	1350	5	3AA	40.858	Vaginally	Primiparous	Female	3286	288	580
169	FET	38	Antagonist, FSH/HMG	1425	5	4AA	40.572	Vaginally	Primiparous	Female	2976	-22	610
176	ET	35	FSH/HMG	2100	5	3BB	39	Vaginally	Primiparous	Male	3636	677	740
178	FET	31	Agonist, FSH/HMG	1350	5	3AB	39.286	Vaginally	Primiparous	Male	2876	-83	540
183	FET	38	Antagonist, FSH/HMG	2400	5	3BB	40.715	Vaginally	Primiparous	Female	2870	-128	650
188	ET	36	Antagonist, FSH/HMG	1500	5	3BB	39.715	Cesarean	Primiparous	Male	2808	-151	425
189	FET	33	Agonist, FSH/HMG	1500	5	4AA	39.143	Vaginally	Primiparous	Male	3300	341	525
192	FET	41	Antagonist, FSH/HMG	750	5	4AB	40.858	Cesarean	Primiparous	Female	3211	159	575
196	FET	43	Antagonist, FSH/HMG	1350	5	4AA	39.858	Vaginally	Primiparous	Female	3184	320	590
197	FET	32	Antagonist, FSH/HMG	1200	5	3AA	39.858	Cesarean	Multiparous	Male	3812	727	650
201	ET	36	Antagonist, FSH/HMG	1350	5	4AB	40.429	Vaginally	Primiparous	Male	3472	378	600
205	FET	35	Antagonist, FSH/HMG	1650	6	4BA	40.572	Vaginally	Primiparous	Male	3410	316	675
223	ET	32	Antagonist, FSH/HMG	1350	5	4AB	39.429	Vaginally	Multiparous	Male	3548	463	520
225	FET	39	Antagonist, FSH/HMG	1650	6	3BC	39.572	Vaginally	Primiparous	Female	3030	166	615
229	FET	32	Antagonist, FSH/HMG	1425	6	3BB	39	Vaginally	Multiparous	Female	3396	435	670
230	FET	38	Antagonist, FSH/HMG	1050	5	4AB	39.572	Vaginally	Primiparous	Female	3346	482	625
231	FET	39	Clomiphene citrate, FSH/HMG	600	5	4BB	40.429	Vaginally	Multiparous	Female	3140	33	600
232	FET	33	Antagonist, FSH/HMG	1200	6	4AA	39	Vaginally	Multiparous	Male	3362	277	675
234	FET	33	FSH/HMG	1200	5	4AA	40.715	Vaginally	Primiparous	Female	3844	846	710
235	FET	35	Agonist, FSH/HMG	1500	5	4AA	40	Vaginally	Primiparous	Female	2908	-90	550
236	FET	37	Clomiphene citrate, FSH/HMG	750	5	4AB	39	Cesarean	Primiparous	Female	3326	462	580
239	FET	35	FSH/HMG	1800	5	3AA	39.429	Vaginally	Primiparous	Male	2932	-27	610
254	FET	38	Agonist, FSH/HMG	1350	5	4AA	40.715	Vaginally	Multiparous	Female	3530	423	730
256	FET	33	Agonist, FSH/HMG	1500	5	4AA	40.858	Cesarean	Primiparous	Male	3376	282	555
258	FET	36	FSH/HMG	1200	5	4AA	40.715	Vaginally	Multiparous	Male	3090	-136	580
265	FET	34	Antagonist, FSH/HMG	1650	5	4BA	40	Vaginally	Primiparous	Male	3556	462	600
266	FET	35	Antagonist, FSH/HMG	1275	5	4AA	39.143	Vaginally	Primiparous	Male	2676	-283	470
267	FET	42	Letrozole, FSH/HMG	600	5	4BA	39.572	Vaginally	Primiparous	Male	3636	677	565
270	FET	40	Clomiphene citrate/Antagonist, FSH/HMG	975	5	4AB	40	Vaginally	Multiparous	Male	3206	-20	670
272	FET	31	Clomiphene citrate, FSH/HMG	975	5	4BA	40.858	Cesarean	Primiparous	Male	3520	426	725
279	FET	37	Antagonist, FSH/HMG	1200	5	4AB	40.858	Vaginally	Multiparous	Female	3566	459	880
280	FET	38	FSH/HMG	1100	5	4BA	40.572	Vaginally	Multiparous	Male	3216	-10	535
285	FET	37	Clomiphene citrate/Antagonist, FSH/HMG	1050	5	4AA	40.143	Vaginally	Primiparous	Female	2798	-200	585
286	FET	39	Agonist, FSH/HMG	1350	5	3AB	40.715	Vaginally	Primiparous	Male	3544	450	720
288	FET	35	Clomiphene citrate, FSH/HMG	600	5	4AA	39.715	Vaginally	Primiparous	Male	2978	19	545
289	FET	33	Antagonist, FSH/HMG	1200	5	3BA	40.286	Cesarean	Primiparous	Male	3500	406	815
290	FET	35	Agonist, FSH/HMG	1950	5	4BB	40	Vaginally	Multiparous	Female	3120	13	680
294	FET	37	Clomiphene citrate/Antagonist, FSH/HMG	900	5	3AB	39.572	Cesarean	Primiparous	Female	3574	710	570
296	FET	38	Antagonist, FSH/HMG	1500	5	4AB	39.429	Vaginally	Multiparous	Female	3168	207	435
300	SP	39	-	-	-	-	39.429	Vaginally	Multiparous	Female	3188	-227	545
304	FET	34	Antagonist, FSH/HMG	1200	5	3AB	39.858	Vaginally	Primiparous	Male	3064	105	645
307	FET	36	Letrozole, FSH/HMG	600	5	4AB	39.858	Vaginally	Multiparous	Female	3542	581	600
310	FET	37	FSH/HMG	1500	5	3AB	40.143	Vaginally	Multiparous	Female	3380	273	656
316	FET	35	Antagonist, FSH/HMG	1350	5	4AA	39.429	Vaginally	Multiparous	Female	3424	463	600
318	ET	33	FSH/HMG	1425	5	3AB	39.715	Vaginally	Multiparous	Female	3338	377	615
320	FET	35	FSH/HMG	1200	5	3AA	39.715	Vaginally	Multiparous	Male	4004	919	610
325	FET	37	Letrozole/Agonist, FSH/HMG	900	5	4BA	40.858	Vaginally	Primiparous	Male	4110	1016	720
