# Supplementary material for: Genome-wide microRNA expression profiling in placentae from frozen-thawed blastocyst transfer
Source: Clin Epigenetics. 2017 Aug 3;9:79. doi: 10.1186/s13148-017-0379-6 (PMC5543431; doi:10.1186/s13148-017-0379-6)
Supplement: Supplementary file 2 — List of TaqMan probe ID numbers. (XLS 29 kb) [file 13148_2017_379_MOESM2_ESM.xls]

## Sheet: Sheet1
Table S2. List of Taqman probe ID numbers.
miRNA	Assay ID numbers
RNU44	001094
hsa-miR-197-5p	474626_mat
hsa-miR-4697-5p	462687_mat
hsa-miR-4721	463604_mat
hsa-miR-5006-5p	475950_mat
hsa-miR-575	001617
hsa-miR-6893-5p	466714_mat
hsa-miR-125a-5p	002198
hsa-miR-1260b	242525_mat
hsa-miR-130a-3p	000454
hsa-miR-149-5p	002255
hsa-miR-193b-3p	002367
hsa-miR-331-3p	000545
hsa-miR-365a-3p	001020
hsa-miR-423-5p	002340
hsa-miR-518b	001156
hsa-miR-7977	466385_mat
hsa-miR-487b-3p	001285
hsa-miR-495-3p	001663
hsa-miR-518f-3p	002388
hsa-miR-543	002376
hsa-miR-224-3p	121210_mat
