# Supplementary material for: Genome-wide microRNA expression profiling in placentae from frozen-thawed blastocyst transfer
Source: Clin Epigenetics. 2017 Aug 3;9:79. doi: 10.1186/s13148-017-0379-6 (PMC5543431; doi:10.1186/s13148-017-0379-6)
Supplement: Supplementary file 3 — Primer sequences and PCR conditions in this study. (XLS 29 kb) [file 13148_2017_379_MOESM3_ESM.xls]

## Sheet: Sheet1
Table S3. Primer sequences and PCR conditions in this study.
Locus		Primer sequence (5'-3')	Annealing Temp	Cycles	Amplicon size (bp)
IG-DMR	IG-DMR NBS1F2	TTGTTTATGGTTTGTTAATTGTTAG	52	35	182
	IG-DMR NBS1R-1	ATAAATCACAATAAACTACACTACT
MEG3-DMR	MEG3 NBSF1	ATTGTGTTTGAATTTATTTTGTTTG	52	35	163
	MEG3 NBSR1	AATTCTATAACAAATTACTCTAACC
C19MC-DMR	C19MC NBSF1	GTTGTYGGYGTTTTTATATTTTTTGA	52	35	192
	C19MC NBSR1	CAAAAAAAAACCAAAATATTAATTCC
