# Supplementary material for: Genome-wide microRNA expression profiling in placentae from frozen-thawed blastocyst transfer
Source: Clin Epigenetics. 2017 Aug 3;9:79. doi: 10.1186/s13148-017-0379-6 (PMC5543431; doi:10.1186/s13148-017-0379-6)
Supplement: Supplementary file 4 — Differentially expressed miRNAs with ≥2-fold changes and p < 0.05 among the three groups. (XLS 45 kb) [file 13148_2017_379_MOESM4_ESM.xls]

## Sheet: Sheet1
Table S4. Differentially expressed miRNAs with ≥2-fold changes and p<0.05 among the three groups.
		Fold change			P-value
	miRNA	FET vs SP	FET vs ET	ET vs SP	FET vs SP	FET vs ET	ET vs SP	Imprinted domain
Upregulated	hsa-miR-1225-5p	2.05008	1.64527	1.24604	0.00285775	0.0142515	0.536178	-
	hsa-miR-1229-5p	2.04912	1.62792	1.25873	0.00581881	0.0278243	0.573607	-
	hsa-miR-1273e	3.74264	2.26246	1.65423	0.000843842	0.00519184	0.408895	-
	hsa-miR-1275	2.86433	1.85213	1.54651	0.000768703	0.00752925	0.267655	-
	hsa-miR-1285-3p	2.07986	1.50493	1.38203	0.0014875	0.020924	0.212883	-
	hsa-miR-135a-3p	2.64089	1.84088	1.43458	0.00506779	0.0281026	0.515763	-
	hsa-miR-197-5p	2.12637	2.10638	1.00949	0.0320002	0.0333182	0.999629	-
	hsa-miR-2392	2.3507	1.71817	1.36814	0.000258443	0.00247904	0.223241	-
	hsa-miR-30c-1-3p	3.18904	2.01853	1.57989	0.00052092	0.0042607	0.297071	-
	hsa-miR-3138	2.28566	1.4764	1.54812	0.00103625	0.0292933	0.102262	-
	hsa-miR-3934-5p	2.37913	1.7553	1.3554	0.00468037	0.0251413	0.524957	-
	hsa-miR-4459	2.84642	2.30527	1.23475	0.00544265	0.0121077	0.853725	-
	hsa-miR-4481	3.00357	2.06282	1.45605	0.000952269	0.00528289	0.451054	-
	hsa-miR-4530	2.56106	2.10434	1.21704	0.00212171	0.00554607	0.778131	-
	hsa-miR-4697-5p	2.94571	2.26441	1.30087	0.00098933	0.0030869	0.682746	-
	hsa-miR-4721	2.98371	2.21921	1.3445	0.0139618	0.0367881	0.808789	-
	hsa-miR-4778-5p	2.00119	1.75843	1.13805	0.00210582	0.0054632	0.78082	-
	hsa-miR-5006-5p	2.83996	2.19633	1.29305	0.000908068	0.00295662	0.661485	-
	hsa-miR-5096	2.46253	1.66939	1.47511	0.0193635	0.107471	0.534608	-
	hsa-miR-513c-5p	2.60122	2.22546	1.16885	0.0138318	0.0248578	0.923366	-
	hsa-miR-5703	2.71112	2.10119	1.29028	0.0186777	0.0460279	0.833295	-
	hsa-miR-575	3.63191	2.67334	1.35856	0.00345342	0.00849433	0.811691	-
	hsa-miR-5787	3.43238	2.05559	1.66978	0.00405866	0.0253198	0.467876	-
	hsa-miR-6127	2.13035	1.87202	1.13799	0.0198324	0.0376567	0.910953	-
	hsa-miR-622	3.05309	2.06906	1.4756	0.00171589	0.0090707	0.494913	-
	hsa-miR-630	2.68908	2.22798	1.20696	0.0149897	0.0294029	0.901018	-
	hsa-miR-6510-5p	2.21472	1.86116	1.18997	0.00515524	0.0139317	0.785689	-
	hsa-miR-652-5p	2.21344	1.53007	1.44663	0.00148276	0.0234053	0.191194	-
	hsa-miR-663a	2.44996	1.79885	1.36196	0.0135302	0.0551206	0.649015	-
	hsa-miR-671-5p	2.00184	1.8897	1.05934	0.00331918	0.00488623	0.960103	-
	hsa-miR-6734-5p	2.37266	1.83564	1.29255	0.00406968	0.0165593	0.624776	-
	hsa-miR-6740-5p	2.13785	1.78011	1.20097	0.00785083	0.0228896	0.765752	-
	hsa-miR-6757-5p	2.01797	1.42698	1.41416	0.00114001	0.026578	0.125843	-
	hsa-miR-6765-5p	2.55948	1.88699	1.35638	0.00148157	0.00780835	0.489799	-
	hsa-miR-6785-5p	2.79522	1.85202	1.50928	0.00602296	0.0364099	0.489786	-
	hsa-miR-6789-5p	2.01545	1.69063	1.19213	0.00437468	0.0149861	0.693007	-
	hsa-miR-6800-5p	2.3152	1.80851	1.28016	0.0028966	0.012387	0.594901	-
	hsa-miR-6821-5p	2.06263	1.67898	1.2285	0.023894	0.0712867	0.768125	-
	hsa-miR-6833-5p	2.08533	1.19762	1.74123	0.00441626	0.383812	0.0359888	-
	hsa-miR-6887-5p	2.41709	1.88697	1.28093	0.0131006	0.0400986	0.755208	-
	hsa-miR-6893-5p	2.48938	2.05285	1.21265	0.00313594	0.0081355	0.790281	-
	hsa-miR-7109-5p	2.08211	1.50274	1.38554	0.00164594	0.0230273	0.217203	-
	hsa-miR-7150	3.53282	2.15764	1.63735	0.000253075	0.0020149	0.268684	-
	hsa-miR-7704	2.13984	1.69072	1.26563	0.00945669	0.0377368	0.651878	-
	hsa-miR-8063	2.06789	1.34833	1.53367	0.00572241	0.142706	0.143165	-
	hsa-miR-8072	2.92493	2.15187	1.35925	0.000177271	0.000818652	0.431747	-
Downregulated	hsa-let-7c-5p	0.479397	0.626415	0.765302	0.0412709	0.294186	0.422802	-
	hsa-let-7f-5p	0.491273	0.514898	0.954117	0.0150031	0.0246034	0.944812	-
	hsa-miR-10a-5p	0.472118	0.458383	1.02996	0.00982906	0.0071094	0.974094	-
	hsa-miR-125a-5p	0.466141	0.459926	1.01351	0.0161163	0.0140693	0.995628	-
	hsa-miR-1260b	0.460397	0.483279	0.952653	0.00669503	0.0114388	0.931382	-
	hsa-miR-130a-3p	0.455256	0.483737	0.941122	0.00996381	0.0187007	0.910306	-
	hsa-miR-148a-3p	0.376267	0.430043	0.874953	0.0469028	0.1129	0.840055	-
	hsa-miR-148b-3p	0.473199	0.487512	0.970641	0.0368697	0.0478019	0.984861	-
	hsa-miR-149-5p	0.408604	0.339254	1.20442	0.0265621	0.0050479	0.534591	-
	hsa-miR-193b-3p	0.253564	0.367227	0.690482	0.00208218	0.0429335	0.156571	-
	hsa-miR-20a-5p	0.455979	0.494894	0.921367	0.0341534	0.0676817	0.900401	-
	hsa-miR-22-5p	0.498717	0.690505	0.722249	0.044208	0.440059	0.298184	-
	hsa-miR-224-3p	0.470319	0.490631	0.9586	0.027317	0.0402195	0.966642	-
	hsa-miR-26b-5p	0.47824	0.506902	0.943455	0.00597735	0.0117093	0.894004	-
	hsa-miR-27b-3p	0.468333	0.573211	0.817035	0.000821054	0.0122308	0.182209	-
	hsa-miR-30a-3p	0.490852	0.597927	0.820924	0.00507068	0.0503185	0.330379	-
	hsa-miR-331-3p	0.325961	0.365	0.893043	0.0108703	0.0272226	0.823499	-
	hsa-miR-365a-3p	0.301037	0.40631	0.740905	0.00130232	0.0217163	0.177786	-
	hsa-miR-374a-5p	0.452452	0.475579	0.951371	0.0359399	0.0544829	0.961695	-
	hsa-miR-374b-5p	0.462536	0.490628	0.942742	0.0196423	0.0343887	0.931029	-
	hsa-miR-423-5p	0.416996	0.456841	0.912782	0.00486597	0.0126588	0.798291	-
	hsa-miR-4324	0.493309	0.697863	0.706885	0.00193405	0.143906	0.0430849	-
	hsa-miR-483-3p	0.112317	0.159535	0.704027	0.0129388	0.085791	0.470197	IGF2
	hsa-miR-487b-3p	0.329446	0.3888	0.847341	0.00161991	0.00837656	0.50063	C14MC
	hsa-miR-493-5p	0.485076	0.593036	0.817953	0.0414635	0.199024	0.578005	C14MC
	hsa-miR-495-3p	0.348305	0.392116	0.888269	0.0010189	0.00360942	0.630698	C14MC
	hsa-miR-503-5p	0.470066	0.573357	0.819848	0.0431915	0.192742	0.606191	-
	hsa-miR-517a-3p	0.388122	0.56676	0.684808	0.00233572	0.0987483	0.0787803	C19MC
	hsa-miR-518b	0.315736	0.380663	0.829438	0.00265074	0.0149078	0.489628	C19MC
	hsa-miR-518c-3p	0.489008	0.716057	0.682918	0.0374678	0.520979	0.2093	C19MC
	hsa-miR-518f-3p	0.376514	0.47788	0.787885	0.0010776	0.0146375	0.208813	C19MC
	hsa-miR-518f-5p	0.475597	0.539602	0.881384	0.00417567	0.0184956	0.593146	C19MC
	hsa-miR-519c-3p	0.48546	0.574236	0.845402	0.00659358	0.0434611	0.46218	C19MC
	hsa-miR-519e-3p	0.451411	0.584258	0.772623	0.00211723	0.0433568	0.157968	C19MC
	hsa-miR-520a-3p	0.483213	0.628085	0.769344	0.00149095	0.0441756	0.104675	C19MC
	hsa-miR-520a-5p	0.4785	0.495821	0.965067	0.00719518	0.0107793	0.960224	C19MC
	hsa-miR-520f-3p	0.429886	0.564665	0.761311	0.0456418	0.272761	0.485922	C19MC
	hsa-miR-520g-3p	0.485336	0.583288	0.832068	0.000171403	0.00287918	0.11093	C19MC
	hsa-miR-520h	0.496422	0.576347	0.861325	0.0010201	0.00823115	0.332187	C19MC
	hsa-miR-523-3p	0.39187	0.582547	0.672684	0.00202183	0.108751	0.060582	C19MC
	hsa-miR-542-3p	0.496018	0.64611	0.767698	0.00222138	0.0637961	0.114883	-
	hsa-miR-542-5p	0.458315	0.540575	0.847829	0.00903836	0.0487155	0.539216	-
	hsa-miR-543	0.363693	0.344247	1.05649	0.0271973	0.0175886	0.957149	C14MC
	hsa-miR-574-3p	0.244426	0.257321	0.949886	0.0148232	0.0213242	0.969544	-
	hsa-miR-625-5p	0.293958	0.407557	0.721268	0.00747781	0.0861819	0.297471	-
	hsa-miR-660-5p	0.488754	0.536153	0.911595	0.0197405	0.049069	0.830728	-
	hsa-miR-7977	0.321928	0.387051	0.831745	0.00250656	0.0141157	0.487068	-
	hsa-miR-99a-5p	0.301903	0.411756	0.733209	0.000995102	0.0195685	0.144604	-
	hsa-miR-99b-5p	0.556539	0.477498	1.16553	0.0726873	0.016582	0.622947	-
