# Supplementary material for: Genome-wide microRNA expression profiling in placentae from frozen-thawed blastocyst transfer
Source: Clin Epigenetics. 2017 Aug 3;9:79. doi: 10.1186/s13148-017-0379-6 (PMC5543431; doi:10.1186/s13148-017-0379-6)
Supplement: Supplementary file 7 — Pearson correlation coefficients between miRNA expression and adjusted birthweight, placental weight or maternal age. (XLS 33 kb) [file 13148_2017_379_MOESM7_ESM.xls]

## Sheet: weight
Table S5. Pearson correlation coefficients between miRNA expression and adjusted birthweight, placental weight or maternal age.
	Adjusted birthweight		Placental weight		Maternal age
miRNA	Correlation coefficient (R)	P-value	Correlation coefficient (R)	P-value	Correlation coefficient (R)	P-value
hsa-miR-197-5p	0.119792	0.245017	-0.00678141	0.947717	0.0475826	0.645254
hsa-miR-4697-5p	0.120754	0.241223	0.0395692	0.701891	0.00556391	0.957093
hsa-miR-4721	0.000608957	0.995302	-0.1029	0.318446	-0.00650673	0.949832
hsa-miR-5006-5p	0.146598	0.154083	0.0540229	0.601139	0.11762	0.253743
hsa-miR-575	0.012647	0.902664	-0.0732815	0.477978	-0.0394526	0.702729
hsa-miR-6893-5p	0.188972	0.0651928	0.088004	0.39387	0.000734382	0.994334
hsa-miR-125a-5p	-0.0928325	0.368334	-0.100226	0.331254	-0.308212	0.00225043
hsa-miR-1260b	0.0133	0.897665	0.0527333	0.609865	-0.121135	0.239728
hsa-miR-130a-3p	-0.0712721	0.490162	-0.0187617	0.856027	-0.174503	0.0890473
hsa-miR-149-5p	-0.0363526	0.725115	-0.0833051	0.419706	-0.117117	0.255792
hsa-miR-193b-3p	-0.286425	0.00466725	-0.342231	0.000642731	-0.118877	0.248669
hsa-miR-224-3p	-0.0887712	0.389744	-0.11644	0.258571	-0.236098	0.0205683
hsa-miR-331-3p	-0.0796241	0.440612	0.00558413	0.956938	-0.267297	0.00846991
hsa-miR-365a-3p	-0.172659	0.0925283	-0.160601	0.118025	-0.273673	0.00697512
hsa-miR-423-5p	-0.0607005	0.556873	-0.101799	0.323678	-0.165599	0.106869
hsa-miR-487b-3p	-0.0911233	0.377255	-0.0173294	0.866913	-0.107398	0.29764
hsa-miR-495-3p	-0.0270934	0.793298	-0.0212946	0.836842	-0.0293102	0.776809
hsa-miR-518b	-0.123477	0.230698	-0.0355733	0.73078	-0.321124	0.00142232
hsa-miR-518f-3p	-0.164492	0.109265	-0.134662	0.19084	-0.312033	0.00196879
hsa-miR-543	-0.0645235	0.532255	-0.0605071	0.558133	-0.212439	0.0377107
hsa-miR-7977	-0.143029	0.164469	-0.153974	0.134181	-0.137151	0.182694
