# Supplementary material for: Genome-wide microRNA expression profiling in placentae from frozen-thawed blastocyst transfer
Source: Clin Epigenetics. 2017 Aug 3;9:79. doi: 10.1186/s13148-017-0379-6 (PMC5543431; doi:10.1186/s13148-017-0379-6)
Supplement: Supplementary file 8 — GO term enrichment analysis of target genes. (XLS 272 kb) [file 13148_2017_379_MOESM8_ESM.xls]

## Sheet: Sheet1
Table S6. GO term enrichment analysis of target genes.
GOBPID	Term	Gene count	P-value	Genes	Corrected p-value
GO:0030182	Neuron differentiation	134	3.59382e-18	GPRIN1, WNT3A, EFNA2, JAG2, STRN, CNP, RORB, PRKG1, TGFB2, ATP2B2, ZFP91, WNT1, HOXC8, S1PR1, UNC5B, CD44, ROBO1, ROBO2, UNC5C, PHOX2A, EGFR, PTPRM, MDGA1, MDGA2, KIF5C, EMX2, TBR1, NUMBL, THY1, ASCL1, NCAM2, NDEL1, OPHN1, RELN, NGF, FGFR1, BBS4, CDK5R1, SOX1, ONECUT2, SOX5, EPHB3, SRF, OTP, ARX, SEMA5A, PVRL1, BAI1, LHX6, AGRN, RUNX3, GNAT1, KLF7, MAP2K1, BHLHE22, HTT, TGFBR1, SMAD4, NEUROG1, PC…	1.54822e-14
GO:0006357	Regulation of transcription from RNA polymerase II promoter	184	5.76465e-15	JDP2, CDX2, THRB, STAT5B, MED22, FOXO3, CNOT7, CBFB, HOXC6, HOXC8, S1PR1, MYOCD, SMARCD2, MED27, YY1, MECP2, SIX4, PPARGC1A, PKIA, TBR1, PROX1, PPARGC1B, ASCL1, HHEX, MTF1, MED15, JUN, MED18, VGLL2, ST18, SUPT6H, CNBP, TFAP4, CRTC1, TFCP2L1, TFE3, ONECUT2, SOX5, TFEB, ELK1, SOX7, SOX6, SRF, MED12L, TAL1, IL17A, TEF, AGRN, VEZF1, TCF4, RUNX2, ARHGEF10L, PLAGL2, KLF6, BMP3, KLF7, TAF4, KLF12, IKZF1…	1.24354e-11
GO:0048666	Neuron development	103	9.09879e-14	GPRIN1, EFNA2, WNT3A, STRN, CNP, RORB, PRKG1, TGFB2, ATP2B2, ZFP91, CD44, UNC5B, ROBO1, ROBO2, UNC5C, EGFR, PTPRM, KIF5C, TBR1, THY1, NUMBL, NCAM2, ASCL1, NDEL1, OPHN1, RELN, NGF, FGFR1, BBS4, CDK5R1, SOX1, ONECUT2, EPHB3, SRF, ARX, SEMA5A, PVRL1, BAI1, LHX6, AGRN, RUNX3, GNAT1, KLF7, MAP2K1, HTT, PCDH12, CELSR2, NTN1, SALL3, CDKN1C, EPHA4, NOTCH1, ULK2, NTRK2, MAP2, CHRNB2, MYH10, NRP2, NRP1, OP…	1.30731e-10
GO:0051254	Positive regulation of RNA metabolic process	130	6.46277e-13	CDX2, THRB, STAT5B, NAA15, RORB, FOXO3, CNOT7, CBFB, WNT1, S1PR1, MYOCD, MDFIC, FOXF2, ARID1A, SIX4, PPARGC1A, TBR1, PROX1, TRERF1, PPARGC1B, ASCL1, HHEX, MTF1, JUN, VGLL2, CNBP, CRTC1, TFE3, ONECUT2, SOX5, TFEB, ELK1, SOX4, SOX6, SRF, IL17A, AGRN, TCF4, RUNX2, ARHGEF10L, PLAGL2, KLF6, BMP3, DVL3, KLF7, RFX4, IKZF1, MAP2K1, KLF12, MAFB, KLF13, TP53BP1, MAML1, GRIN1, SRA1, SMAD5, SMAD4, TEAD1, NR4…	6.96023e-10
GO:0045893	Positive regulation of transcription, DNA-dependent	129	7.5656e-13	CDX2, THRB, STAT5B, NAA15, RORB, FOXO3, CNOT7, CBFB, WNT1, S1PR1, MYOCD, MDFIC, FOXF2, ARID1A, SIX4, PPARGC1A, TBR1, PROX1, TRERF1, PPARGC1B, ASCL1, HHEX, MTF1, JUN, VGLL2, CNBP, CRTC1, TFE3, ONECUT2, SOX5, TFEB, ELK1, SOX4, SOX6, SRF, IL17A, AGRN, TCF4, RUNX2, ARHGEF10L, PLAGL2, KLF6, BMP3, DVL3, KLF7, RFX4, IKZF1, KLF12, MAFB, KLF13, TP53BP1, MAML1, GRIN1, SRA1, SMAD5, SMAD4, TEAD1, NR4A3, KLF1…	6.51805e-10
GO:0051173	Positive regulation of nitrogen compound metabolic process	160	2.19431e-12	CDX2, THRB, STAT5B, NAA15, RORB, FOXO3, FOXO4, CNOT7, CBFB, WNT1, S1PR1, MYOCD, MDFIC, FOXF2, PDGFC, DDAH1, CCNA2, EGFR, ARID1A, SIX4, PPARGC1A, TBR1, PROX1, TRERF1, PPARGC1B, ASCL1, HHEX, MAPK1, MTF1, JUN, PDGFRA, VGLL2, CNBP, CRTC1, TFE3, ONECUT2, SOX5, TFEB, ELK1, SOX4, SOX6, ABCA1, SRF, IL17A, TNKS, AGRN, TCF4, RUNX2, ARHGEF10L, PLAGL2, KLF6, BMP3, DVL3, KLF7, KLF12, IKZF1, MAP2K1, RFX4, MAFB…	1.57555e-09
GO:0045935	Positive regulation of nucleobase, nucleoside, nucleotide and nucleic acid metabolic process	156	2.48367e-12	CDX2, THRB, STAT5B, NAA15, RORB, FOXO3, FOXO4, CNOT7, CBFB, WNT1, S1PR1, MYOCD, MDFIC, FOXF2, PDGFC, CCNA2, ARID1A, SIX4, PPARGC1A, TBR1, PROX1, TRERF1, PPARGC1B, ASCL1, HHEX, MAPK1, MTF1, JUN, PDGFRA, VGLL2, CNBP, CRTC1, TFE3, ONECUT2, SOX5, TFEB, ELK1, SOX4, SOX6, ABCA1, SRF, IL17A, TNKS, AGRN, TCF4, RUNX2, ARHGEF10L, PLAGL2, KLF6, BMP3, DVL3, KLF7, KLF12, IKZF1, MAP2K1, RFX4, MAFB, KLF13, TP53…	1.52853e-09
GO:0007242	Intracellular signaling cascade	268	8.63693e-12	ADCY1, ADCY2, PLEKHM3, IL6ST, PLEKHM1, THOP1, ADCY5, SNIP1, STAT5B, ITSN1, BTK, S1PR2, PGR, MAP3K5, DIRAS1, S1PR1, STAC, CTGF, MAP3K9, RAPGEF4, TLK2, CCNA2, DDAH1, SYK, PIK3CB, DCDC2, WNK3, DEPDC1, PPARGC1A, PPARGC1B, MARK2, MAPK1, CRHR2, SSTR1, MAPK3, RAB14, RAB12, ARL8B, UNC13A, RALGPS1, GNAI2, AKAP13, RAB40C, ASB14, MYO9B, STK17A, RAC2, DUSP16, DVL3, ABR, MAP2K1, TGFBR1, MAP2K4, DUSP22, HOMER1…	4.65101e-09
GO:0010557	Positive regulation of macromolecule biosynthetic process	159	1.6166e-11	CDX2, THRB, STAT5B, NAA15, RORB, FOXO3, FOXO4, CNOT7, TLR7, CBFB, TGFB2, WNT1, S1PR1, MYOCD, MDFIC, FOXF2, PDGFC, CCNA2, SPN, SYK, ARID1A, SIX4, PPARGC1A, TBR1, IRS1, PROX1, TRERF1, PPARGC1B, ASCL1, HHEX, MAPK1, MTF1, JUN, PDGFRA, VGLL2, CNBP, CRTC1, TFE3, ONECUT2, SOX5, TFEB, ELK1, SOX4, SOX6, SRF, IL17A, TNKS, AGRN, DYRK2, TCF4, TRAF6, RUNX2, ARHGEF10L, PLAGL2, KLF6, BMP3, DVL3, KLF7, KLF12, IK…	7.7381e-09
GO:0009891	Positive regulation of biosynthetic process	166	2.5343e-11	CDX2, THRB, STAT5B, NAA15, RORB, FOXO3, FOXO4, CNOT7, TLR7, CBFB, TGFB2, WNT1, S1PR1, MYOCD, MDFIC, FOXF2, PDGFC, DDAH1, CCNA2, SPN, SYK, EGFR, ARID1A, SIX4, PPARGC1A, TBR1, IRS1, PROX1, TRERF1, PPARGC1B, ASCL1, HHEX, MAPK1, MTF1, JUN, PDGFRA, VGLL2, CNBP, CRTC1, TFE3, ONECUT2, SOX5, TFEB, ELK1, SOX4, SOX6, ABCA1, SRF, IL17A, TNKS, AGRN, DYRK2, TCF4, TRAF6, RUNX2, ARHGEF10L, PLAGL2, KLF6, DVL3, B…	1.09178e-08
GO:0031328	Positive regulation of cellular biosynthetic process	164	2.7276e-11	CDX2, THRB, STAT5B, NAA15, RORB, FOXO3, FOXO4, CNOT7, TLR7, CBFB, WNT1, S1PR1, MYOCD, MDFIC, FOXF2, PDGFC, DDAH1, CCNA2, SPN, SYK, EGFR, ARID1A, SIX4, PPARGC1A, TBR1, IRS1, PROX1, TRERF1, PPARGC1B, ASCL1, HHEX, MAPK1, MTF1, JUN, PDGFRA, VGLL2, CNBP, CRTC1, TFE3, ONECUT2, SOX5, TFEB, ELK1, SOX4, SOX6, ABCA1, SRF, IL17A, TNKS, AGRN, DYRK2, TCF4, TRAF6, RUNX2, ARHGEF10L, PLAGL2, KLF6, DVL3, BMP3, KL…	1.06823e-08
GO:0045941	Positive regulation of transcription	141	3.27775e-11	CDX2, THRB, STAT5B, NAA15, RORB, FOXO3, FOXO4, CNOT7, CBFB, WNT1, S1PR1, MYOCD, MDFIC, FOXF2, CCNA2, ARID1A, SIX4, PPARGC1A, TBR1, PROX1, TRERF1, PPARGC1B, ASCL1, HHEX, MAPK1, MTF1, JUN, VGLL2, CNBP, CRTC1, TFE3, ONECUT2, SOX5, TFEB, ELK1, SOX4, SOX6, SRF, IL17A, AGRN, TCF4, RUNX2, ARHGEF10L, PLAGL2, KLF6, BMP3, DVL3, KLF7, KLF12, RFX4, IKZF1, MAFB, KLF13, TP53BP1, MAML1, TGFBR1, SMAD5, GRIN1, SR…	1.17671e-08
GO:0045944	Positive regulation of transcription from RNA polymerase II promoter	103	3.82437e-11	THRB, STAT5B, FOXO3, CNOT7, CBFB, S1PR1, MYOCD, SIX4, TBR1, PPARGC1A, PPARGC1B, HHEX, ASCL1, MTF1, JUN, VGLL2, CNBP, CRTC1, ONECUT2, TFE3, TFEB, SOX5, ELK1, SOX6, SRF, IL17A, AGRN, RUNX2, ARHGEF10L, PLAGL2, BMP3, KLF6, RFX4, IKZF1, KLF12, MAFB, KLF13, MAML1, GRIN1, SRA1, SMAD5, SMAD4, TEAD1, NR4A3, USF1, USF2, SREBF2, HDAC5, NOTCH1, HOXB9, EVX1, PPARG, MITF, TP63, PAX2, PAX1, PAX9, ZNF148, PAX8, …	1.26734e-08
GO:0010628	Positive regulation of gene expression	144	3.82727e-11	CDX2, THRB, STAT5B, NAA15, RORB, FOXO3, FOXO4, CNOT7, CBFB, WNT1, S1PR1, MYOCD, MDFIC, FOXF2, CCNA2, ARID1A, SIX4, PPARGC1A, TBR1, PROX1, TRERF1, PPARGC1B, ASCL1, HHEX, MAPK1, MTF1, JUN, VGLL2, CNBP, CRTC1, TFE3, ONECUT2, SOX5, TFEB, ELK1, SOX4, SOX6, SRF, IL17A, AGRN, TCF4, RUNX2, ARHGEF10L, PLAGL2, KLF6, BMP3, DVL3, KLF7, KLF12, RFX4, IKZF1, MAFB, KLF13, TP53BP1, MAML1, TGFBR1, SMAD5, GRIN1, SR…	1.1777e-08
GO:0016477	Cell migration	83	5.15095e-11	PVR, NRP2, PPARD, ACVRL1, NRP1, WASF2, RPS6KB1, ZEB2, PRKG1, PTEN, TGFB2, WNT1, GAB2, CD44, CTGF, ROBO1, POU4F1, CAP1, CEACAM1, SYK, PRKCA, PTPRK, CCDC88A, MDGA1, ARID5B, EMX2, DCDC2, SIX4, MMP14, ASCL1, TNS1, NDEL1, PSEN1, CD34, BTG1, CNTN2, SDCBP, OPHN1, FOXC1, RELN, LAMC1, ACVR1, DCC, CAV2, ZFAND5, CDK5R1, SHROOM2, TNF, SOX1, ITGA11, KITLG, KIT, SRF, SRC, ARX, CCL22, LHX6, PAFAH1B1, POU3F2, PP…	1.47935e-08
GO:0010604	Positive regulation of macromolecule metabolic process	191	3.75883e-10	CDX2, THRB, IL6ST, BTRC, STAT5B, NAA15, RORB, FOXO3, FOXO4, CNOT7, TLR7, CBFB, TGFB2, WNT1, ZFP91, S1PR1, MYOCD, MDFIC, FOXF2, PDGFC, CCNA2, SPN, SYK, ARID1A, SIX4, SKP1, PPARGC1A, TRERF1, TBR1, IRS1, PROX1, PPARGC1B, ASCL1, HHEX, MAPK1, MTF1, PSMA5, JUN, PDGFRA, VGLL2, LRRK2, CNBP, GCLC, CRTC1, TFE3, ONECUT2, SOX5, BMPR2, TFEB, SOX4, ELK1, SOX6, SRF, IL17A, TNKS, AGRN, DYRK2, UBE2D1, TRAF6, TCF4…	1.01206e-07
GO:0006468	Protein amino acid phosphorylation	156	5.4808e-10	ZAK, DSTYK, RPS6KB1, PRKG2, PRKG1, PRKX, BTK, TGFB2, CSNK2A2, S1PR2, MAP3K5, PSKH1, MDFIC, CLK2, AAK1, MAP3K9, STK39, PRKACA, TLK2, PRKACB, SYK, EGFR, TYRO3, TWF1, PAN3, CSNK1G1, PIK3CB, CSNK1G2, STK24, MADD, PIM1, WNK3, STK4, WEE1, MARK2, MAPK1, MAPK4, MAPK3, PDGFRA, ROR1, NEK9, RELN, ERC1, LRRK2, CAV2, FGFR1, CDK5R1, FGFR3, GNAI2, STK11, MAPKAPK3, BMPR2, EPHA10, STK17A, EPHB3, EPHB4, SRC, IRAK3…	1.3889e-07
GO:0045449	Regulation of transcription	479	8.9827e-10	MEF2A, NAA15, ZNF250, RORB, MED22, PGR, EPC2, FLI1, ZNF772, MED27, FOXF2, CCNA2, PHOX2A, PTPRK, TAF4B, MECP2, ZHX3, PROX2, PROX1, MAPK1, ZNF784, MED15, JUN, MED18, VGLL2, VGLL3, VGLL4, ST18, CRTC2, ZNF614, ZNF516, CRTC1, MYBL1, MYBL2, ZNF618, JRK, ARX, IL17A, ZNF74, ARNTL2, TCF4, VEZF1, ARHGEF10L, ASXL2, DVL3, KLF12, MAP2K1, KLF13, TGFBR1, KLF10, KLF16, KLF15, USF1, SFMBT1, ZNF585A, USF2, ZNF526,…	2.14986e-07
GO:0006928	Cell motion	118	2.34524e-09	PVR, EFNA2, RPS6KB1, PRKG1, TGFB2, WNT1, UNC5B, CD44, GAB2, ROBO1, CTGF, ROBO2, UNC5C, SYK, PTPRK, PTPRM, MDGA1, EMX2, KIF5C, DCDC2, SIX4, TBR1, ASCL1, TNS1, NDEL1, CD34, OPHN1, SDCBP, RELN, LAMC1, CAV2, ITGAL, PALM, ZFAND5, CDK5R1, SOX1, ITGA11, EPHB3, SRF, SRC, ARX, SEMA5A, PVRL1, LHX6, RUNX3, ARHGDIA, KLF7, MAP2K1, PODXL, TGFBR1, MET, VAV2, NTN1, KDR, EPHA4, ITGA6, PARP9, ITGA5, CXCL16, TGFBR3…	5.31752e-07
GO:0031175	Neuron projection development	74	4.31429e-09	GPRIN1, NRP2, NRP1, WNT3A, EFNA2, STRN, GJA1, CNP, PRKG1, PAX2, PTEN, EFHD1, UNC5B, CD44, ROBO1, POU4F1, ROBO2, SEMA3A, UNC5C, PRKCA, EGFR, STX3, PTPRM, OTX2, KIF5C, STXBP1, TBR1, SLIT1, SLIT3, NUMBL, BBS1, NCAM2, NDEL1, UBC, CNTN2, OPHN1, RELN, NGFR, GAP43, NGF, DCC, FGFR1, BBS4, CDK5R1, RTN4RL1, EPHB3, HPRT1, ARX, SEMA5A, PVRL1, BAI1, PAFAH1B1, SNAP25, RUNX3, DCLK1, IL6, KLF7, GNAO1, MAP2K1, CR…	9.29298e-07
GO:0048870	Cell motility	84	6.05764e-09	PVR, NRP2, PPARD, ACVRL1, NRP1, WASF2, RPS6KB1, ZEB2, PRKG1, PTEN, TGFB2, WNT1, GAB2, CD44, CTGF, ROBO1, POU4F1, CAP1, CEACAM1, SYK, PRKCA, PTPRK, CCDC88A, MDGA1, ARID5B, EMX2, DCDC2, SIX4, MMP14, ASCL1, TNS1, NDEL1, PSEN1, CD34, BTG1, CNTN2, SDCBP, OPHN1, FOXC1, RELN, LAMC1, ACVR1, DCC, CAV2, ZFAND5, CDK5R1, SHROOM2, SORD, TNF, SOX1, ITGA11, KITLG, KIT, SRF, SRC, ARX, CCL22, LHX6, PAFAH1B1, POU3…	1.24268e-06
GO:0051674	Localization of cell	84	6.05764e-09	PVR, NRP2, PPARD, ACVRL1, NRP1, WASF2, RPS6KB1, ZEB2, PRKG1, PTEN, TGFB2, WNT1, GAB2, CD44, CTGF, ROBO1, POU4F1, CAP1, CEACAM1, SYK, PRKCA, PTPRK, CCDC88A, MDGA1, ARID5B, EMX2, DCDC2, SIX4, MMP14, ASCL1, TNS1, NDEL1, PSEN1, CD34, BTG1, CNTN2, SDCBP, OPHN1, FOXC1, RELN, LAMC1, ACVR1, DCC, CAV2, ZFAND5, CDK5R1, SHROOM2, SORD, TNF, SOX1, ITGA11, KITLG, KIT, SRF, SRC, ARX, CCL22, LHX6, PAFAH1B1, POU3…	1.24268e-06
GO:0006350	Transcription	392	1.21284e-08	SCAF1, MEF2A, NAA15, ZNF250, RORB, MED22, PGR, EPC2, FLI1, FOXF2, MED27, ZNF772, PHOX2A, TAF4B, MECP2, ZHX3, PROX2, PROX1, C10ORF2, ZNF784, MED15, JUN, MED18, VGLL2, VGLL3, VGLL4, ST18, CRTC2, ZNF614, ZNF516, CRTC1, MYBL1, MYBL2, ZNF618, ARX, ZNF74, ARNTL2, VEZF1, TCF4, ASXL2, KLF12, KLF13, KLF10, KLF16, KLF15, ZNF585A, USF1, USF2, ZNF526, ZNF217, ZNF212, TRPS1, ZNF219, TAF1C, HLF, LZTS1, BACH2, …	2.37496e-06
GO:0007167	Enzyme linked receptor protein signaling pathway	90	1.28468e-08	ACVRL1, NRP1, NDST1, IL6ST, STAT5B, FOXO4, PTEN, TGFB2, ACVR1B, EIF4EBP1, CTGF, ZFYVE9, PDGFC, SHC1, SHC3, GHR, SYK, EGFR, PTPRK, SOCS2, PTPRG, ARID5B, PTPRT, SOCS5, IRS1, GRB10, ARRB2, DOK4, EREG, JUN, HIPK2, ROR1, PDGFRA, FOXC1, NGF, ACVR1, WFIKKN2, FGFR1, ZFAND5, REPS2, FGFR3, ADCYAP1R1, PML, BMPR2, EPHA10, KIT, BDKRB2, EPHB3, EPHB4, PXN, SRC, UBE2D3, DGKD, TEK, CD4, AGRN, UBE2D1, PIK3R3, TXNI…	2.40625e-06
GO:0051252	Regulation of RNA metabolic process	343	2.94394e-08	MEF2A, CDX2, STAT5B, SNIP1, NAA15, ZNF250, SYNCRIP, RORB, MED22, PGR, FLI1, S1PR1, FOXF2, MED27, ZNF772, CREB3L2, CREB3L3, PHOX2A, TAF4B, YY1, EMX2, MECP2, ZHX3, PPARGC1A, PROX1, TBR1, PPARGC1B, MED15, MTF1, JUN, SERBP1, MED18, MNT, VGLL2, ST18, SUPT6H, ZNF614, TFCP2L1, CRTC1, IGF2BP1, MYBL1, MYT1, OTP, ARX, TAL1, IL17A, LHX3, ZNF74, LHX6, AGRN, ARNTL2, VEZF1, TCF4, ARHGEF10L, PLAGL2, DVL3, BMP3,…	5.28436e-06
GO:0006355	Regulation of transcription, DNA-dependent	336	3.60981e-08	MEF2A, CDX2, STAT5B, SNIP1, NAA15, ZNF250, RORB, MED22, PGR, FLI1, S1PR1, FOXF2, MED27, ZNF772, CREB3L2, CREB3L3, PHOX2A, TAF4B, YY1, EMX2, MECP2, ZHX3, PPARGC1A, PROX1, TBR1, PPARGC1B, MED15, MTF1, JUN, MED18, MNT, VGLL2, ST18, SUPT6H, ZNF614, TFCP2L1, CRTC1, MYBL1, MYT1, OTP, ARX, TAL1, IL17A, LHX3, ZNF74, LHX6, AGRN, ARNTL2, VEZF1, TCF4, ARHGEF10L, PLAGL2, DVL3, BMP3, KLF6, KLF7, IKZF1, MAP2K1…	6.2204e-06
GO:0000902	Cell morphogenesis	91	4.67459e-08	NRP2, NRP1, WNT3A, EFNA2, GJA1, CNP, PAX2, RAB3IP, TGFB2, CUL3, CDC42, ATP2B2, WNT1, DAB2, UNC5B, ROBO1, ROBO2, POU4F1, SEMA3A, UNC5C, CAP1, SPN, EGFR, PRKCA, ARHGEF2, PTPRM, OTX2, KIF5C, STXBP1, STK4, PROX1, SLIT1, TBR1, MARK2, SLIT3, NUMBL, BBS1, NCAM2, NDEL1, UBC, CNTN2, OPHN1, RELN, NGFR, LAMC1, GAP43, ADD1, DCC, BBS4, CDK5R1, SHROOM2, RTN4RL1, TFCP2L1, ONECUT2, ARPC4, SOX6, EPHB3, HPRT1, ARX…	7.7454e-06
GO:0016310	Phosphorylation	172	4.85655e-08	ZAK, DSTYK, RPS6KB1, PRKG2, PRKG1, PRKX, BTK, TGFB2, CSNK2A2, S1PR2, TOP1, MAP3K5, PSKH1, MDFIC, CLK2, AAK1, MAP3K9, STK39, PRKACA, TLK2, PRKACB, SYK, EGFR, TYRO3, TWF1, PAN3, CSNK1G1, PIK3CB, CSNK1G2, STK24, MADD, PIM1, WNK3, STK4, WEE1, MARK2, MAPK1, MAPK4, MAPK3, ROR1, PDGFRA, NEK9, RELN, MVK, LRRK2, ERC1, CAV2, FGFR1, CDK5R1, FGFR3, GNAI2, STK11, MAPKAPK3, BMPR2, EPHA10, STK17A, ATP6V1B2, EPH…	7.74886e-06
GO:0032990	Cell part morphogenesis	71	5.73799e-08	NRP2, NRP1, COX10, WNT3A, EFNA2, GJA1, CNP, PAX2, RAB3IP, UNC5B, ROBO1, POU4F1, ROBO2, SEMA3A, UNC5C, PRKCA, EGFR, PTPRM, SSBP1, KIF5C, OTX2, STXBP1, TBR1, SLIT1, SLIT3, NUMBL, BBS1, NCAM2, NDEL1, UBC, CNTN2, OPHN1, RELN, NGFR, GAP43, DCC, BBS4, CDK5R1, RTN4RL1, ONECUT2, ARPC4, EPHB3, HPRT1, ARX, SEMA5A, PVRL1, BAI1, PAFAH1B1, SNAP25, RUNX3, DCLK1, RAB8A, KLF7, MAP2K1, CREB1, MAP1B, NFASC, RPGRIP…	8.82827e-06
GO:0048858	Cell projection morphogenesis	68	1.09429e-07	NRP2, NRP1, WNT3A, EFNA2, GJA1, CNP, PAX2, RAB3IP, UNC5B, ROBO1, POU4F1, ROBO2, SEMA3A, UNC5C, PRKCA, EGFR, PTPRM, KIF5C, OTX2, STXBP1, TBR1, SLIT1, SLIT3, NUMBL, BBS1, NCAM2, NDEL1, UBC, CNTN2, OPHN1, RELN, NGFR, GAP43, DCC, BBS4, CDK5R1, RTN4RL1, ONECUT2, ARPC4, EPHB3, HPRT1, ARX, SEMA5A, PVRL1, BAI1, PAFAH1B1, SNAP25, RUNX3, DCLK1, RAB8A, KLF7, MAP2K1, CREB1, MAP1B, NFASC, DPYSL5, RPGRIP1L, CE…	1.62557e-05
GO:0030030	Cell projection organization	92	1.19507e-07	GPRIN1, NRP2, NRP1, WNT3A, EFNA2, WASF2, STRN, GJA1, CNP, MTSS1L, PRKG1, PAX2, PTEN, RAB3IP, CDC42, EFHD1, ATP2B2, UNC5B, CD44, ROBO1, POU4F1, ROBO2, SEMA3A, UNC5C, EGFR, PRKCA, STX3, CCDC88A, PTPRM, STX2, OTX2, KIF5C, STXBP1, SLIT1, TBR1, SLIT3, NUMBL, BBS1, NCAM2, NDEL1, UBC, CNTN2, OPHN1, SDCBP, RELN, NGFR, GAP43, NGF, DCC, FGFR1, BBS4, CDK5R1, RTN4RL1, ONECUT2, ARPC4, EPHB3, HPRT1, ARX, SEMA5…	1.71611e-05
GO:0032989	Cellular component morphogenesis	97	1.68052e-07	EFNA2, WNT3A, CNP, TGFB2, CUL3, ATP2B2, WNT1, DAB2, UNC5B, ROBO1, ROBO2, UNC5C, SPN, EGFR, PTPRM, KIF5C, PROX1, TBR1, STK4, NUMBL, MARK2, NCAM2, NDEL1, OPHN1, RELN, LAMC1, ADD1, BBS4, CDK5R1, AGFG1, TFCP2L1, ONECUT2, ARPC4, SOX6, EPHB3, SEMA5A, ARX, PVRL1, BAI1, RUNX3, RAB8A, KLF7, MAP2K1, RPGRIP1L, MUL1, CELSR2, NTN1, EPHA4, NOTCH1, ULK2, PRICKLE2, MYH11, TGFBR3, CHRNB2, MYH10, NRP2, NRP1, COX10…	2.33536e-05
GO:0006796	Phosphate metabolic process	199	1.95346e-07	PRKG2, PRKG1, PRKX, BTK, S1PR2, MAP3K5, PSKH1, CLK2, MAP3K9, TLK2, SYK, TYRO3, PTPRK, PAN3, PTPRM, PIK3CB, PTPRG, PIM1, PTPRT, WNK3, MARK2, MAPK1, MAPK4, MAPK3, PDGFRA, ROR1, NEK9, CDK5R1, GNAI2, STK17A, EPHB3, EPHB4, THTPA, DUSP16, TNKS, MAP2K1, TGFBR1, MAP2K4, TGFBR2, PTPN14, DUSP22, RPS6KL1, KDR, EPHA3, NTRK3, EPHA4, EPHA8, NTRK2, MAP2, CDC42BPA, TGFBR3, ATP5D, ATP6V0E1, ACVRL1, COX10, CCNT1, …	2.62981e-05
GO:0006793	Phosphorus metabolic process	199	1.95346e-07	PRKG2, PRKG1, PRKX, BTK, S1PR2, MAP3K5, PSKH1, CLK2, MAP3K9, TLK2, SYK, TYRO3, PTPRK, PAN3, PTPRM, PIK3CB, PTPRG, PIM1, PTPRT, WNK3, MARK2, MAPK1, MAPK4, MAPK3, PDGFRA, ROR1, NEK9, CDK5R1, GNAI2, STK17A, EPHB3, EPHB4, THTPA, DUSP16, TNKS, MAP2K1, TGFBR1, MAP2K4, TGFBR2, PTPN14, DUSP22, RPS6KL1, KDR, EPHA3, NTRK3, EPHA4, EPHA8, NTRK2, MAP2, CDC42BPA, TGFBR3, ATP5D, ATP6V0E1, ACVRL1, COX10, CCNT1, …	2.62981e-05
GO:0007169	Transmembrane receptor protein tyrosine kinase signaling pathway	63	2.03266e-07	NRP1, NDST1, STAT5B, FOXO4, PTEN, EIF4EBP1, CTGF, SHC1, PDGFC, SHC3, GHR, EGFR, SOCS2, PTPRG, ARID5B, PTPRT, SOCS5, IRS1, GRB10, EREG, DOK4, ROR1, PDGFRA, FOXC1, NGF, ZFAND5, FGFR1, REPS2, FGFR3, ADCYAP1R1, BMPR2, EPHA10, KIT, BDKRB2, EPHB3, EPHB4, SRC, PXN, DGKD, TEK, CD4, AGRN, PIK3R3, TXNIP, FLT1, NIN, PTPN2, MET, AXL, APPL1, STAT3, KDR, EPHA3, NTRK3, EPS15, RPS6KA5, EPHA4, PRLR, ERBB2IP, GSK3…	2.65351e-05
GO:0007264	Small GTPase mediated signal transduction	79	2.21231e-07	RAB9B, RAB5B, WASF2, ITSN1, RHOU, ARHGAP4, CDC42, DIRAS1, ARHGAP1, RASL10B, RALB, RALA, RAPGEF4, SHC1, RAB6B, SHC3, AGAP1, AGAP2, ARL5B, AGAP3, DHCR24, RAP2B, RAP2C, RALBP1, G3BP2, ARHGAP29, ELMO1, MAPK1, DNAJC27, RASGRF2, GNB1, MAPK3, RAB5A, RAB14, SDCBP, RAB12, ARL8B, LRRK2, ARL4C, NGF, RAB3B, RALGPS1, USP8, RAB3D, MRAS, MAPKAPK3, RAB40C, RTKN, MYO9B, ABCA1, SRC, RAB43, RAC2, SOS2, PTH, RHOBTB2…	2.80309e-05
GO:0033674	Positive regulation of kinase activity	64	2.89361e-07	ADCY1, ADCY2, ZAK, ADCY5, ZEB2, SDC4, TGFB2, S1PR2, EDNRA, CDC42, MAP3K5, PRKAR2A, MDFIC, MAP3K9, TGFA, SHC1, PRKACA, PDGFC, PRKACB, SYK, GHR, EGFR, CCDC88A, MADD, PIK3CB, PIM1, IRS1, GRM1, GRM4, PSEN1, EREG, CCND2, CHRM1, RELN, GADD45B, MAP3K13, GAP43, PRKD3, TNF, GNAI2, CSF1, KITLG, KIT, DGKB, DGKE, DGKD, MAP3K2, PRKAA1, CD4, TRAF6, FLT1, MAP2K1, TGFBR1, MET, TGFBR2, MUL1, STRADB, VAV2, CISH, P…	3.56156e-05
GO:0048812	Neuron projection morphogenesis	60	3.87143e-07	NRP2, NRP1, WNT3A, EFNA2, GJA1, CNP, PAX2, UNC5B, ROBO1, POU4F1, ROBO2, UNC5C, SEMA3A, PRKCA, EGFR, PTPRM, KIF5C, OTX2, STXBP1, TBR1, SLIT1, SLIT3, NUMBL, NCAM2, NDEL1, UBC, CNTN2, OPHN1, RELN, NGFR, GAP43, DCC, CDK5R1, RTN4RL1, HPRT1, EPHB3, ARX, SEMA5A, PVRL1, BAI1, PAFAH1B1, SNAP25, RUNX3, DCLK1, KLF7, MAP2K1, CREB1, MAP1B, NFASC, DPYSL5, CELSR2, NTN1, EPHA4, NOTCH1, ULK2, CHRNB2, BMPR1B, APBB…	4.6327e-05
GO:0048667	Cell morphogenesis involved in neuron differentiation	59	4.52827e-07	NRP2, NRP1, WNT3A, EFNA2, CNP, PAX2, ATP2B2, UNC5B, ROBO1, POU4F1, ROBO2, UNC5C, SEMA3A, PRKCA, PTPRM, KIF5C, OTX2, STXBP1, TBR1, SLIT1, SLIT3, NUMBL, BBS1, NCAM2, NDEL1, UBC, CNTN2, OPHN1, RELN, NGFR, GAP43, DCC, CDK5R1, RTN4RL1, HPRT1, EPHB3, ARX, SEMA5A, PVRL1, BAI1, PAFAH1B1, SNAP25, RUNX3, DCLK1, KLF7, CREB1, MAP1B, NFASC, DPYSL5, CELSR2, NTN1, EPHA4, NOTCH1, ULK2, CHRNB2, BMPR1B, APBB2, MYH…	5.27224e-05
GO:0030900	Forebrain development	47	4.8757e-07	BBS4, NDST1, SOX1, WNT3A, EFNA2, ZEB2, HPRT1, PRKG1, SRC, OTP, ARX, WNT1, ALDH1A2, SLC1A2, POU3F2, LHX6, PAFAH1B1, DCLK1, GNAO1, IKZF1, RFX4, HTT, CREB1, NF1, EMX2, OTX2, GRIN1, RPGRIP1L, TP73, NUMBL, ATRX, SALL3, BBS1, NOTCH3, HHEX, ASCL1, NOTCH1, TSC1, PSEN1, GNAQ, ZIC5, RELN, CHRNB2, LRP8, LRP2, NFIB, MYH10	5.52735e-05
GO:0044093	Positive regulation of molecular function	129	7.59667e-07	ADCY1, CASR, ADCY2, ZAK, BTRC, ADCY5, TGFB2, S1PR2, MAP3K5, PRKAR2A, MYD88, S1PR1, MDFIC, MAP3K9, PDGFC, PRKACA, PRKACB, SYK, EGFR, ACTN4, PIK3CB, MADD, STIM2, PIM1, SKP1, BCL2L13, IRS1, THY1, NDEL1, PSMA5, F3, RELN, ERC1, EDA, GLP1R, ADD1, GNAI2, ADCYAP1R1, SLC11A2, IRAK3, P2RY2, DIABLO, TRAF6, UBE2D1, CARD8, EPB41, MAP2K1, TGFBR1, TGFBR2, MET, MUL1, SKI, HOMER1, VAV2, CDC27, SYNGR3, HDAC5, TSC1…	8.39105e-05
GO:0007409	Axonogenesis	55	8.44827e-07	NRP2, NRP1, EFNA2, WNT3A, CNP, PAX2, UNC5B, ROBO1, POU4F1, ROBO2, UNC5C, SEMA3A, PRKCA, PTPRM, KIF5C, OTX2, STXBP1, TBR1, SLIT1, NUMBL, SLIT3, NCAM2, NDEL1, UBC, CNTN2, OPHN1, RELN, NGFR, GAP43, DCC, CDK5R1, RTN4RL1, EPHB3, ARX, SEMA5A, PVRL1, BAI1, PAFAH1B1, SNAP25, RUNX3, DCLK1, KLF7, CREB1, MAP1B, DPYSL5, NFASC, NTN1, EPHA4, NOTCH1, ULK2, CHRNB2, BMPR1B, APBB2, MYH10, GFRA3	9.09838e-05
GO:0045860	Positive regulation of protein kinase activity	61	9.05337e-07	ADCY1, ADCY2, ZAK, ADCY5, ZEB2, SDC4, TGFB2, S1PR2, EDNRA, MAP3K5, PRKAR2A, MDFIC, MAP3K9, TGFA, SHC1, PDGFC, PRKACA, PRKACB, SYK, GHR, EGFR, CCDC88A, MADD, PIK3CB, PIM1, GRM1, GRM4, PSEN1, EREG, CCND2, CHRM1, RELN, GADD45B, MAP3K13, GAP43, PRKD3, TNF, GNAI2, CSF1, KITLG, KIT, DGKB, DGKE, DGKD, MAP3K2, PRKAA1, CD4, TRAF6, FLT1, MAP2K1, TGFBR1, MET, TGFBR2, MUL1, STRADB, CISH, PRLR, ADCY9, PRKAR1B…	9.51221e-05
GO:0000904	Cell morphogenesis involved in differentiation	65	1.04386e-06	NRP2, NRP1, WNT3A, EFNA2, CNP, PAX2, TGFB2, CUL3, ATP2B2, DAB2, UNC5B, ROBO1, POU4F1, ROBO2, SEMA3A, UNC5C, PRKCA, PTPRM, KIF5C, OTX2, STXBP1, PROX1, TBR1, SLIT1, SLIT3, NUMBL, BBS1, NCAM2, NDEL1, UBC, CNTN2, OPHN1, RELN, LAMC1, NGFR, GAP43, DCC, CDK5R1, RTN4RL1, HPRT1, EPHB3, ARX, SEMA5A, PVRL1, BAI1, PAFAH1B1, SNAP25, RUNX3, DCLK1, KLF7, CREB1, MAP1B, NFASC, DPYSL5, CELSR2, NTN1, EPHA4, NOTCH1,…	0.000107064
GO:0051347	Positive regulation of transferase activity	64	1.22858e-06	ADCY1, ADCY2, ZAK, ADCY5, ZEB2, SDC4, TGFB2, S1PR2, EDNRA, CDC42, MAP3K5, PRKAR2A, MDFIC, MAP3K9, TGFA, SHC1, PRKACA, PDGFC, PRKACB, SYK, GHR, EGFR, CCDC88A, MADD, PIK3CB, PIM1, IRS1, GRM1, GRM4, PSEN1, EREG, CCND2, CHRM1, RELN, GADD45B, MAP3K13, GAP43, PRKD3, TNF, GNAI2, CSF1, KITLG, KIT, DGKB, DGKE, DGKD, MAP3K2, PRKAA1, CD4, TRAF6, FLT1, MAP2K1, TGFBR1, MET, TGFBR2, MUL1, STRADB, VAV2, CISH, P…	0.000123079
GO:0042127	Regulation of cell proliferation	163	1.32025e-06	CDX2, IL6ST, PGF, STAT5B, JAG2, STRN, RPS6KB1, IL15, FOXO4, VIPR1, TGFB2, SSR1, S1PR2, CUL3, PGR, ZFP91, CD47, CUL5, MYD88, S1PR1, MYOCD, SERPINE1, PDGFC, CCNA2, SPN, SYK, EGFR, PTPRK, PTPRM, IRS1, PROX1, VEGFB, HHEX, MAPK1, SSTR1, F3, JUN, PDGFRA, MNT, LAMC1, NGF, CAV2, FGFR1, CNBP, FGFR3, GNAI2, STK11, BMPR2, SOX4, BDKRB2, TIMP2, OTP, ARX, HOXA3, RAC2, TEK, BAI1, RUNX2, RUNX3, PGGT1B, MAFG, ODC…	0.000129257
GO:0016192	Vesicle-mediated transport	126	1.45503e-06	RAB9B, SRCIN1, C16ORF70, SYT6, ITSN1, HOOK3, SYP, DAB2, PACSIN1, VPS4B, RAPGEF4, SAR1B, SCAMP5, ARC, NCALD, GOLT1B, VTI1B, VTI1A, COPG2, GAPVD1, ARRB2, SYCN, LRP12, PI4K2A, RAB14, OPHN1, VAMP2, ERC1, VAMP1, UNC13A, SH3GL1, PACS1, CAV2, SNX2, CDC42SE1, SNX1, NAPB, ABCA1, PEX5L, SRC, RIMS4, STX16, STX11, STX10, AP2M1, RAB8A, HTT, TGFBR2, DENND1A, MYO1F, SNAPIN, RABEP2, ARF3, CXCL16, ARF4, BET1L, CA…	0.000139285
GO:0016481	Negative regulation of transcription	105	1.47151e-06	JDP2, CDX2, THRB, CBX5, HOXC8, FOXF2, BCL7A, PTPRK, MECP2, ZHX3, PROX1, PKIA, FOXN3, HHEX, PA2G4, ST18, GCLC, TFCP2L1, ELK3, SOX6, TCF4, RUNX2, IKZF1, CREBZF, KLF12, RFX5, KLF10, SMAD4, RYBP, LMCD1, SKI, FOXP4, FOXP1, HDAC5, CDKN1C, NR1I2, MLX, RNF2, TRPS1, SMARCC2, SMURF2, RFX3, DNAJB6, PPARD, PPARG, NR6A1, PAX5, TP63, CTCF, ZEB2, PAX2, RLIM, CBFA2T2, KCNIP3, PRR15L, ZNF148, SIK1, KDM5B, DEDD2, …	0.000137801
GO:0010629	Negative regulation of gene expression	113	1.57587e-06	JDP2, CDX2, THRB, CBX5, HOXC8, FOXF2, BCL7A, PTPRK, MECP2, ZHX3, PROX1, PKIA, FOXN3, HHEX, PA2G4, CELF1, ST18, GCLC, TFCP2L1, ELK3, SOX6, LIN28A, MOV10, TCF4, RUNX2, IKZF1, CREBZF, KLF12, RFX5, KLF10, SMAD4, RYBP, LMCD1, SKI, FOXP4, FOXP1, HDAC5, CDKN1C, NR1I2, MLX, RNF2, TRPS1, SMARCC2, SMURF2, RFX3, DNAJB6, ADAR, PPARD, DICER1, PPARG, NR6A1, PAX5, TP63, CTCF, ZEB2, PAX2, RLIM, CBFA2T2, KCNIP3, …	0.000144433
GO:0043549	Regulation of kinase activity	86	1.6718e-06	ADCY1, ADCY2, ZAK, ADCY5, CCNT1, ZEB2, SDC4, PTEN, SPRY4, TGFB2, S1PR2, EDNRA, CDC42, MAP3K5, PRKAR2A, MDFIC, MAP3K9, TGFA, PRKACA, PDGFC, SHC1, PRKACB, SPRED1, GHR, SYK, EGFR, PRKCA, CCDC88A, MADD, PIK3CB, PIM1, PKIA, GRM1, IRS1, THY1, GTF2H1, GRM4, PSEN1, EREG, CCND2, CHRM1, HIPK3, RELN, GADD45B, MAP3K13, GADD45A, GAP43, PRKD3, CDK5R1, TNF, GNAI2, CSF1, KITLG, KIT, IRAK3, DGKB, TSPYL2, DGKE, DG…	0.000150033
GO:0045934	Negative regulation of nucleobase, nucleoside, nucleotide and nucleic acid metabolic process	114	2.02781e-06	JDP2, CDX2, THRB, CBX5, HOXC8, FOXF2, BCL7A, PTPRK, MECP2, ZHX3, PROX1, PKIA, FOXN3, HHEX, PA2G4, ST18, PALM, GCLC, TFCP2L1, ELK3, SOX6, TCF4, RUNX2, IKZF1, CREBZF, KLF12, RFX5, KLF10, SMAD4, RYBP, LMCD1, SKI, FOXP4, FOXP1, HDAC5, CDKN1C, NR1I2, MLX, TRPS1, RNF2, SMARCC2, SMURF2, RFX3, DNAJB6, PPARD, PPARG, NR6A1, PAX5, TP63, CTCF, ZEB2, PAX2, RLIM, CBFA2T2, KCNIP3, PRR15L, EDNRA, ZNF148, SIK1, K…	0.000178266
GO:0045859	Regulation of protein kinase activity	83	2.73261e-06	ADCY1, ADCY2, ZAK, ADCY5, CCNT1, ZEB2, SDC4, PTEN, SPRY4, TGFB2, S1PR2, EDNRA, MAP3K5, PRKAR2A, MDFIC, MAP3K9, TGFA, PRKACA, PDGFC, SHC1, PRKACB, SPRED1, GHR, SYK, PRKCA, EGFR, CCDC88A, MADD, PIK3CB, PIM1, PKIA, GRM1, THY1, GTF2H1, GRM4, PSEN1, EREG, CCND2, CHRM1, HIPK3, RELN, GADD45B, MAP3K13, GADD45A, GAP43, PRKD3, CDK5R1, TNF, GNAI2, CSF1, KITLG, KIT, IRAK3, DGKB, TSPYL2, DGKE, DGKD, MAP3K2, D…	0.000235414
GO:0051338	Regulation of transferase activity	88	2.82872e-06	ADCY1, ADCY2, ZAK, ADCY5, PPARG, CCNT1, ZEB2, SDC4, PTEN, SPRY4, TGFB2, S1PR2, EDNRA, CDC42, MAP3K5, PRKAR2A, MDFIC, MAP3K9, TGFA, PRKACA, PDGFC, SHC1, PRKACB, SPRED1, GHR, SYK, EGFR, PRKCA, CCDC88A, MADD, PIK3CB, PIM1, PKIA, GRM1, IRS1, THY1, GTF2H1, GRM4, PSEN1, EREG, CCND2, CHRM1, HIPK3, RELN, GADD45B, MAP3K13, GADD45A, GAP43, PRKD3, CDK5R1, TNF, GNAI2, CSF1, KITLG, KIT, IRAK3, DGKB, TSPYL2, D…	0.000238915
GO:0001944	Vasculature development	65	2.95429e-06	NRP2, CDX2, NRP1, ACVRL1, PGF, DICER1, WASF2, PRRX1, NAA15, ANPEP, MMP2, PTEN, TGFB2, EDNRA, S1PR1, CD44, MYOCD, CTGF, ROBO1, ROBO4, TGFA, QKI, LOX, CEACAM1, MMP19, EFNB2, MMP14, PROX1, THY1, MIB1, BGN, NUS1, PSEN1, EREG, DLL4, JUN, ZFPM2, FOXC1, COL1A1, TNFAIP2, ACVR1, ZFAND5, WARS2, ELK3, SRF, CDH5, SEMA5A, HOXA3, HS6ST1, PLXND1, VEZF1, PPAP2B, RASA1, FLT1, VHL, TGFBR1, NF1, TGFBR2, KDR, DLX3, …	0.000244722
GO:0031327	Negative regulation of cellular biosynthetic process	122	2.96776e-06	JDP2, CDX2, THRB, CBX5, EIF4EBP1, HOXC8, FOXF2, BCL7A, PTPRK, MECP2, ZHX3, PROX1, PKIA, FOXN3, HHEX, PA2G4, ST18, PALM, GCLC, TFCP2L1, IGF2BP1, ELK3, SOX6, TCF4, RUNX2, IKZF1, CREBZF, KLF12, RFX5, KLF10, SMAD4, RYBP, LMCD1, SKI, FOXP4, FOXP1, CDKN1C, HDAC5, NR1I2, TSC1, MLX, TRPS1, RNF2, SMARCC2, SMURF2, RFX3, DNAJB6, PPARD, PPARG, NR6A1, PAX5, TP63, ZEB2, CTCF, PAX2, RLIM, CBFA2T2, KCNIP3, PRR15…	0.0002412
GO:0051056	Regulation of small GTPase mediated signal transduction	65	3.40885e-06	ITPKB, PLEKHG4B, ITSN1, TBC1D16, S1PR1, TBC1D12, TBC1D13, RAPGEF4, AGAP1, AGAP2, AGAP3, ARHGEF4, DAB2IP, ARHGEF2, RALBP1, ARHGEF18, ARHGEF6, ARHGEF5, PSD3, SIPA1L3, ARHGEF17, ARHGEF12, TBC1D22B, TBC1D22A, RALGAPA2, GAPVD1, SGSM1, NDEL1, RASGRF2, PSD, ACAP3, RELN, USP6, AGFG1, TBC1D8, AGFG2, CSF1, RABGAP1L, ASAP1, AKAP13, CYTH2, RASAL2, PLEKHG3, RASAL1, SOS2, PAFAH1B1, IQSEC3, KNDC1, ARHGEF10L, RA…	0.000271914
GO:0010558	Negative regulation of macromolecule biosynthetic process	119	3.94785e-06	JDP2, CDX2, THRB, CBX5, EIF4EBP1, HOXC8, FOXF2, BCL7A, PTPRK, MECP2, ZHX3, PROX1, PKIA, FOXN3, HHEX, PA2G4, ST18, GCLC, TFCP2L1, IGF2BP1, ELK3, SOX6, TCF4, RUNX2, PGGT1B, IKZF1, CREBZF, KLF12, RFX5, KLF10, SMAD4, RYBP, LMCD1, SKI, FOXP4, FOXP1, CDKN1C, HDAC5, NR1I2, TSC1, MLX, TRPS1, RNF2, SMARCC2, SMURF2, RFX3, DNAJB6, PPARD, PPARG, NR6A1, PAX5, TP63, ZEB2, CTCF, PAX2, RLIM, CBFA2T2, KCNIP3, PRR…	0.000309177
GO:0051172	Negative regulation of nitrogen compound metabolic process	114	3.97855e-06	JDP2, CDX2, THRB, CBX5, HOXC8, FOXF2, BCL7A, PTPRK, MECP2, ZHX3, PROX1, PKIA, FOXN3, HHEX, PA2G4, ST18, PALM, GCLC, TFCP2L1, ELK3, SOX6, TCF4, RUNX2, IKZF1, CREBZF, KLF12, RFX5, KLF10, SMAD4, RYBP, LMCD1, SKI, FOXP4, FOXP1, HDAC5, CDKN1C, NR1I2, MLX, TRPS1, RNF2, SMARCC2, SMURF2, RFX3, DNAJB6, PPARD, PPARG, NR6A1, PAX5, TP63, CTCF, ZEB2, PAX2, RLIM, CBFA2T2, KCNIP3, PRR15L, EDNRA, ZNF148, SIK1, K…	0.000306018
GO:0007411	Axon guidance	35	4.47884e-06	DCC, NRP2, CDK5R1, NRP1, EFNA2, EPHB3, ARX, SEMA5A, UNC5B, PVRL1, ROBO1, ROBO2, UNC5C, SEMA3A, RUNX3, KLF7, PTPRM, OTX2, KIF5C, DPYSL5, NFASC, NTN1, TBR1, SLIT1, SLIT3, EPHA4, UBC, OPHN1, RELN, NGFR, BMPR1B, APBB2, GAP43, GFRA3, MYH10	0.00033845
GO:0009792	Embryonic development ending in birth or egg hatching	80	5.03187e-06	NBN, CDX2, ACVRL1, EVX1, NDST1, WNT3A, PRRX1, ZEB2, PAX1, HOXC6, EDNRA, CUL3, ACVR1B, WNT1, DAB2, PAX7, CHST11, ALX4, IPMK, AR, DLL1, SIX4, MBNL1, PROX1, BCL2L11, RBBP8, MIB1, NDEL1, PSEN1, NLE1, PDGFRA, ZFPM2, FOXC1, KIAA1217, COL1A1, MED1, ADD1, ACVR1, ZFAND5, BBS4, TCAP, ELL, TFEB, SRF, ALDH1A2, RGMA, HOXA3, HOXA5, NKX3-2, HINFP, TRAF6, HCN4, APBA1, TERF2, MAFG, MAFF, WDTC1, CEBPB, LMX1B, HTT,…	0.000373678
GO:0009890	Negative regulation of biosynthetic process	123	5.19893e-06	JDP2, CDX2, THRB, CBX5, EIF4EBP1, HOXC8, FOXF2, BCL7A, PTPRK, MECP2, ZHX3, PROX1, PKIA, FOXN3, HHEX, PA2G4, ST18, PALM, GCLC, TFCP2L1, IGF2BP1, ELK3, SOX6, TCF4, RUNX2, PGGT1B, IKZF1, CREBZF, KLF12, RFX5, KLF10, SMAD4, RYBP, LMCD1, SKI, FOXP4, FOXP1, CDKN1C, HDAC5, NR1I2, TSC1, MLX, TRPS1, RNF2, SMARCC2, SMURF2, RFX3, DNAJB6, PPARD, PPARG, NR6A1, PAX5, TP63, ZEB2, CTCF, PAX2, RLIM, CBFA2T2, KCNIP…	0.000379539
GO:0001568	Blood vessel development	63	5.45953e-06	NRP2, CDX2, NRP1, ACVRL1, PGF, DICER1, WASF2, NAA15, PRRX1, ANPEP, PTEN, MMP2, TGFB2, EDNRA, S1PR1, CD44, MYOCD, CTGF, ROBO1, ROBO4, TGFA, QKI, LOX, CEACAM1, MMP19, MMP14, PROX1, THY1, MIB1, BGN, NUS1, PSEN1, EREG, DLL4, JUN, ZFPM2, FOXC1, COL1A1, TNFAIP2, ACVR1, WARS2, ELK3, SRF, CDH5, SEMA5A, HOXA3, HS6ST1, PLXND1, VEZF1, PPAP2B, RASA1, FLT1, VHL, TGFBR1, NF1, TGFBR2, KDR, DLX3, NOTCH1, MEOX2, …	0.000391918
GO:0007389	Pattern specification process	67	6.4364e-06	CDX2, NRP1, EVX1, WNT3A, TP63, ZEB2, ZIC1, PAX1, HOXC6, EDNRA, WNT1, HOXC8, WNT3, PAX7, FRAT1, ALX4, ARC, YY1, LDB1, EMX2, DLL1, HOXC10, ASCL1, MIB1, HHEX, BTG2, PSEN1, HIPK2, RELN, ACVR1, TSHZ1, TCAP, BMPR2, CXXC4, SEMA5A, ALDH1A2, HOXA3, HOXA5, NKX3-2, PLXND1, MLLT3, KIF3B, FLT1, LMX1B, HTT, MAFB, TGFBR1, SMAD5, TGFBR2, RPGRIP1L, SMAD4, CELSR2, HOXB3, NOTCH1, SFRP1, MEOX2, RNF2, GDF11, LRP6, NE…	0.000454456
GO:0043009	Chordate embryonic development	79	6.67064e-06	NBN, CDX2, ACVRL1, NDST1, WNT3A, PRRX1, ZEB2, PAX1, HOXC6, EDNRA, CUL3, ACVR1B, WNT1, DAB2, PAX7, CHST11, ALX4, IPMK, AR, DLL1, SIX4, MBNL1, PROX1, BCL2L11, RBBP8, MIB1, NDEL1, PSEN1, NLE1, PDGFRA, ZFPM2, FOXC1, KIAA1217, COL1A1, MED1, ADD1, ACVR1, ZFAND5, BBS4, TCAP, ELL, TFEB, SRF, ALDH1A2, RGMA, HOXA3, HOXA5, NKX3-2, HINFP, TRAF6, HCN4, APBA1, TERF2, MAFG, MAFF, WDTC1, CEBPB, LMX1B, HTT, NASP,…	0.000463396
GO:0007423	Sensory organ development	59	1.05458e-05	USH1G, WNT3A, MITF, JAG2, PRRX1, FASLG, RORB, PAX2, ZIC1, TGFB2, WNT1, ATP2B2, EGFR, PTPRM, YY1, DLL1, SIX4, PROX1, BCL2L11, THY1, ASCL1, PDGFRA, FOXC1, MED1, BBS4, SHROOM2, TSHZ1, TCAP, SOX1, NHS, ALDH1A2, PVRL1, PVRL3, NKX3-2, POU2F1, MAF, GNAT1, FOXL2, LMX1B, IKZF1, BHLHE22, MAFB, NF1, RPGRIP1L, NEUROG1, FZD3, NR4A3, VSX2, PRPH2, STAT3, FZD6, SP1, NTRK2, GDF11, NEUROD1, NEUROD4, BMPR1B, TCF15,…	0.000720878
GO:0007611	Learning or memory	35	1.09519e-05	ADCY1, RPS6KB1, KIT, PTEN, PDE1B, SLC24A2, DLG4, PAFAH1B1, ACSL4, SHC3, PLCB1, SNAP25, FOSL1, EGR1, PRKCA, HTT, NF1, GRIN1, GRIN2A, PRKCG, AFF2, ATP1A2, ATXN1, GRM4, PSEN1, ITGA5, JUN, PRKAR1B, GRM7, TMOD2, CHRNB2, CACNA1C, GLP1R, VLDLR, NGF	0.00073693
GO:0048732	Gland development	40	1.20517e-05	CAV2, TFCP2L1, WNT3A, STAT5B, TP63, PAX1, OTP, TGFB2, PGR, ATP2B2, ALDH1A2, HOXA3, HOXA5, PAX8, SLC30A4, POU3F2, APLN, EGFR, AR, IKZF1, RXFP1, TBX2, CREB1, TGFBR1, NF1, MET, IGF1, EDAR, IRS1, NTN1, USF2, BCL2L11, HOXB3, HHEX, PRLR, SFRP1, PBX1, FOXC1, HOXB9, EDA	0.000798435
GO:0009952	Anterior/posterior pattern formation	41	1.2516e-05	TSHZ1, TCAP, WNT3A, BMPR2, ZEB2, PAX1, HOXC6, WNT1, ALDH1A2, HOXC8, WNT3, HOXA3, HOXA5, ALX4, MLLT3, ARC, HTT, TGFBR1, LDB1, YY1, EMX2, SMAD4, DLL1, HOXC10, HOXB3, MIB1, HHEX, NOTCH1, BTG2, SFRP1, MEOX2, PSEN1, RNF2, HIPK2, GDF11, LRP6, NEUROD1, PBX1, HOXB9, PBX3, TCF15	0.000816624
GO:0007243	Protein kinase cascade	85	1.37954e-05	NDST1, ZAK, IL6ST, THOP1, STAT5B, SNIP1, RPS6KB1, ITPKB, TLR7, BTK, S1PR2, MAP3K5, MDFIC, MAP3K9, TGFA, SHC1, PRKACA, PRKACB, SPRED1, SIK1, GHR, SYK, PRKCA, EGFR, SOCS2, SOCS3, MADD, PIK3CB, ARHGEF6, SOCS6, G3BP2, WNK3, STK4, IRS1, GRM1, SRPK1, IFNAR1, MARK2, MAPK1, GRM4, PSEN1, DOK4, ERC1, LRRK2, GADD45B, MAP3K13, MAP3K12, FGFR1, TNF, FGFR3, GNAI2, MKNK2, MKNK1, STK17A, KIT, SRC, MAP3K3, MAP3K2,…	0.000886637
GO:0048598	Embryonic morphogenesis	73	1.77159e-05	NDST1, WNT3A, USH1G, DICER1, PRRX1, JAG2, TP63, ZEB2, PAX2, ZIC1, CUL3, WNT1, ATP2B2, WNT3, CHST11, PRKACA, ALX4, IPMK, LDB1, SIX4, MBNL1, MMP13, PROX1, HOXC10, MIB1, GNAQ, PSEN1, FOXC1, EXT1, NSD1, MED1, ACVR1, BBS4, LMBR1, TSHZ1, TCAP, BMPR2, ALDH1A2, RGMA, HOXA3, HOXA5, FBXW4, NKX3-2, POU2F1, TRAF6, PPAP2B, TBX6, FOXL2, NF2, HTT, MAFB, TGFBR1, TGFBR2, RPGRIP1L, SMAD4, NEUROG1, FZD3, SKI, NR4A3…	0.00112174
GO:0003002	Regionalization	52	1.86254e-05	EVX1, WNT3A, TP63, ZEB2, PAX1, HOXC6, WNT1, HOXC8, WNT3, PAX7, ALX4, ARC, LDB1, YY1, EMX2, DLL1, HOXC10, MIB1, HHEX, PSEN1, BTG2, HIPK2, RELN, TSHZ1, TCAP, BMPR2, CXXC4, ALDH1A2, HOXA3, HOXA5, MLLT3, LMX1B, HTT, MAFB, TGFBR1, RPGRIP1L, SMAD4, CELSR2, HOXB3, NOTCH1, MEOX2, SFRP1, RNF2, LRP6, GDF11, NEUROD1, PBX1, HOXB9, PBX3, BMPR1B, PBX2, TCF15	0.00116221
GO:0021537	Telencephalon development	24	2.24748e-05	BBS4, HTT, EFNA2, WNT3A, NF1, GRIN1, EMX2, RPGRIP1L, ZEB2, HPRT1, TP73, ARX, SALL3, BBS1, ASCL1, SLC1A2, PSEN1, TSC1, POU3F2, RELN, LRP8, LHX6, PAFAH1B1, MYH10	0.00138222
GO:0021700	Developmental maturation	32	2.52134e-05	PPARD, TFCP2L1, PPARG, FOXO3, MREG, MMP2, CBFB, CDH5, BTK, TGFB2, PGR, SYP, WNT1, CD44, DLG4, LHX6, AGRN, RUNX2, RUNX3, MAP1B, GRIN1, RXFP2, STXBP1, FZD5, KDR, CDKN1C, NOTCH1, PSEN1, EREG, GNAQ, GDF11, CLN5	0.0015287
GO:0035295	Tube development	56	2.62806e-05	NRP1, PGF, WNT3A, DICER1, TP63, ZEB2, PAX2, EDNRA, CD44, CTGF, ROBO2, LOX, IPMK, MMP14, PROX1, BCL2L11, MIB1, HHEX, PSEN1, PDGFRA, ZFPM2, FOXC1, ACVR1, MED1, BBS4, CAV2, BMPR2, SRF, HECA, SEMA5A, RGMA, ALDH1A2, HOXA5, HS6ST1, TRAF6, PLXND1, FLT1, LIPA, TGFBR1, TGFBR2, SMAD4, IGF1, FZD3, CELSR1, NR4A3, SHANK3, FOXP1, FZD6, KDR, NOTCH1, SP1, TSC1, ZIC5, GDF11, PBX1, NFIB	0.00157124
GO:0046578	Regulation of Ras protein signal transduction	54	2.76718e-05	ITPKB, PLEKHG4B, ITSN1, TBC1D16, S1PR1, TBC1D12, TBC1D13, AGAP1, AGAP2, AGAP3, ARHGEF4, ARHGEF2, RALBP1, ARHGEF18, ARHGEF6, ARHGEF5, PSD3, ARHGEF17, ARHGEF12, TBC1D22B, TBC1D22A, SGSM1, NDEL1, RASGRF2, PSD, ACAP3, USP6, TBC1D8, AGFG1, AGFG2, CSF1, ASAP1, AKAP13, RABGAP1L, CYTH2, PLEKHG3, SOS2, PAFAH1B1, IQSEC3, IQSEC1, ARHGEF10L, IQSEC2, GIT1, ABR, MAP2K1, KIAA1244, NF1, IGF1, VAV2, TBC1D25, TSC1…	0.0016317
GO:0046907	Intracellular transport	134	2.81112e-05	ENAH, RAB9B, C16ORF70, HOOK3, TGFB2, SSR1, STARD3, CRY2, VPS4B, SLC25A27, SAR1B, PABPN1, NUP133, VTI1B, RPH3A, VTI1A, HHEX, MAPK1, COPG2, NDEL1, JUN, RAB14, SDCBP, RYR2, VAMP2, ERC1, LRPPRC, ARL6IP1, PACS1, BBS4, AGFG1, SNX2, CACNB1, SNX1, CTSA, MYO9B, NAPB, ABCA1, DUSP16, STX16, STX11, STX10, HAP1, AP2M1, RAB8A, KIF3B, SMG6, MAP2K1, RGPD1, HTT, SMG1, SNAPIN, ARFIP1, NXF1, HNRNPA1, CBLB, TSC1, AT…	0.00163521
GO:0045892	Negative regulation of transcription, DNA-dependent	81	3.19002e-05	JDP2, PPARD, CDX2, NR6A1, PPARG, TP63, PAX5, CTCF, PAX2, CBFA2T2, CBX5, KCNIP3, HOXC8, ZNF148, FOXF2, SIK1, KDM5B, EGR1, TBL1XR1, LDB1, ARID5B, MECP2, ZHX3, FOSB, SPEN, MBD2, PROX1, PKIA, FOXN3, PURB, MXD4, HHEX, PA2G4, BPTF, HIPK2, ZFPM2, ST18, MDM4, LCOR, NSD1, KDM6B, TNF, TFCP2L1, SOX6, PRDM16, ZNF177, HIC2, POU2F1, PEX14, TCF4, BAZ2A, ZBTB7A, WDTC1, KLF12, IKZF1, TBX2, RFX5, VHL, JARID2, KLF1…	0.0018307
GO:0043085	Positive regulation of catalytic activity	109	5.31318e-05	ADCY1, CASR, ADCY2, ZAK, BTRC, ADCY5, TGFB2, S1PR2, MAP3K5, PRKAR2A, S1PR1, MDFIC, MAP3K9, PDGFC, PRKACA, PRKACB, SYK, EGFR, MADD, PIK3CB, PIM1, SKP1, BCL2L13, IRS1, THY1, NDEL1, PSMA5, F3, RELN, GLP1R, GNAI2, ADCYAP1R1, SLC11A2, P2RY2, DIABLO, TRAF6, UBE2D1, CARD8, MAP2K1, TGFBR1, TGFBR2, MET, MUL1, VAV2, HOMER1, CDC27, TSC1, BBC3, PRKAR1B, NTRK2, ZEB2, SDC4, EDNRA, CDC42, CASP9, TGFA, PSMD3, SH…	0.00300729
GO:0000165	MAPKKK cascade	48	5.59054e-05	FGFR1, FGFR3, TNF, ZAK, GNAI2, NDST1, ITPKB, S1PR2, MAP3K5, MAP3K3, MAP3K2, MDFIC, MAP3K9, DUSP16, TNFRSF19, TGFA, PRKAA1, SHC1, SPRED1, GHR, SYK, EGFR, PRKCA, FLT1, MAP2K1, PIK3CB, MADD, TGFBR1, ARHGEF6, NF1, MAP2K4, MET, DUSP22, MUL1, MAPK10, STRADB, GRM1, SHANK3, MAPK1, DUSP4, GRM4, DOK4, PSEN1, GADD45B, LRRK2, DUSP8, MAP3K13, MAP3K12	0.003123
GO:0007265	Ras protein signal transduction	32	5.80248e-05	USP8, MRAS, WASF2, MAPKAPK3, RTKN, MYO9B, ABCA1, RHOU, SRC, ARHGAP4, PTH, ARHGAP1, RALB, RALA, SHC1, SHC3, ARHGDIA, DHCR24, MAP2K1, NF1, G3BP2, IGF1, MAPK11, ARHGAP29, RALGDS, ELMO1, MAPK1, MAPK13, GNB1, MAPK3, SDCBP, NGF	0.00319971
GO:0051253	Negative regulation of RNA metabolic process	81	5.87358e-05	JDP2, PPARD, CDX2, NR6A1, PPARG, TP63, PAX5, CTCF, PAX2, CBFA2T2, CBX5, KCNIP3, HOXC8, ZNF148, FOXF2, SIK1, KDM5B, EGR1, TBL1XR1, LDB1, ARID5B, MECP2, ZHX3, FOSB, SPEN, MBD2, PROX1, PKIA, FOXN3, PURB, MXD4, HHEX, PA2G4, BPTF, HIPK2, ZFPM2, ST18, MDM4, LCOR, NSD1, KDM6B, TNF, TFCP2L1, SOX6, PRDM16, ZNF177, HIC2, POU2F1, PEX14, TCF4, BAZ2A, ZBTB7A, WDTC1, KLF12, IKZF1, TBX2, RFX5, VHL, JARID2, KLF1…	0.00319793
GO:0008104	Protein localization	170	5.96401e-05	RAB9B, CHMP4B, SLC9A2, C16ORF70, VPS53, TGFB2, HOOK3, SSR1, CRY2, VPS13D, VPS4B, SAR1B, SCAMP5, EGFR, NUP133, PTPRK, ACTN4, DUOXA1, GOLT1B, GRIN2A, VTI1B, RPH3A, VTI1A, MAPK1, COPG2, JUN, RAB14, SDCBP, RAB12, AKAP7, COL1A1, ERC1, PACS1, ARL6IP1, BBS4, PALM, NFKBIE, SNX5, RTP1, SNX2, CACNB1, RAB40C, SNX1, CTSA, ABCA1, NAPB, GORASP1, STX16, DUSP16, TNKS, STX11, STX10, AP2M1, SYS1, RAB8A, PRAF2, RAB…	0.00320656
GO:0021954	Central nervous system neuron development	15	6.37204e-05	PRKCA, DCC, LMX1B, SOX1, EPHB3, HPRT1, ARX, LEP, ASCL1, NDEL1, GNAQ, CHRNB2, PAFAH1B1, LHX6, DCLK1	0.00338335
GO:0007517	Muscle organ development	53	6.46858e-05	POU6F1, MEF2A, TP63, FOXO4, PTEN, TGFB2, ZFP91, PAX7, ALX4, JPH1, ARID5B, MBNL1, SIX4, PROX1, MURC, VGLL2, SGCD, ZFPM2, FOXC1, SGCB, ZFAND5, CAV2, ACHE, TCAP, MRAS, ELN, ITGA11, SOX6, COL6A3, PPP3CA, AGRN, TCF23, FOXL2, FKTN, EVC, TBX2, NF1, MET, IGF1, CBY1, HOMER1, FOXP1, FXR1, MEF2D, MEOX2, TSC1, MYH11, TGFBR3, CHRND, TCF12, TCF15, MYH10, IGFBP5	0.00339272
GO:0008284	Positive regulation of cell proliferation	90	6.71787e-05	PPARD, NBN, FOSL2, CDX2, NRP1, IL6ST, MARCKSL1, PGF, STAT5B, PRRX1, TP63, RPS6KB1, IL15, VIPR1, SSR1, TGFB2, S1PR2, CUL3, CD47, ZFP91, S1PR1, TNFRSF11A, MYOCD, TGFA, PDGFC, SHC1, CCNA2, FOSL1, SPN, SYK, EGFR, PRKCA, PROX1, IRS1, VEGFB, HOXC10, CARD11, MAPK1, EREG, CCND2, CHRM1, F3, JUN, HIPK2, PDGFRA, NGFR, LAMC1, MDM4, TSHR, EIF5A2, NGF, FGFR1, CNBP, FGFR3, TNF, TBC1D8, GNAI2, CSF1, SOX4, KITLG,…	0.00348086
GO:0001501	Skeletal system development	73	6.72054e-05	CASR, NDST1, TUFT1, MMP9, PRRX1, JAG2, TP63, MMP2, PAX1, CBFB, HOXC6, HOXC8, TNFRSF11A, CTGF, PAX7, CHST11, ALX4, WWOX, GHR, PRKCA, EGFR, UFD1L, ARID5B, SIX4, MMP14, MMP13, HOXC10, GNAQ, PSEN1, NAB1, PDGFRA, FOXC1, KIAA1217, STC1, COL1A1, EXT1, FGFR1, ZFAND5, ACHE, FGFR3, SOX5, SOX6, SUFU, HOXA3, HOXA5, PTH, NKX3-2, TRAF6, RUNX2, BMP3, EVC, KLF10, TGFBR1, NF1, TGFBR2, SMAD5, IGF1, NPR3, WWTR1, FR…	0.00344086
GO:0021953	Central nervous system neuron differentiation	17	7.27625e-05	PRKCA, DCC, SOX1, LMX1B, SOX5, EPHB3, HPRT1, LEP, ARX, ASCL1, NDEL1, GNAQ, CHRNB2, POU4F1, PAFAH1B1, LHX6, DCLK1	0.00368112
GO:0042325	Regulation of phosphorylation	99	7.32792e-05	ADCY1, ADCY2, ZAK, IL6ST, ADCY5, TGFB2, S1PR2, ZFP91, PRKAR2A, MAP3K5, MDFIC, MAP3K9, PDGFC, PRKACA, RAPGEF4, PRKACB, SPRED1, SYK, EGFR, MADD, PIK3CB, SOCS3, PIM1, IRS1, PKIA, THY1, JUN, RELN, CDK5R1, GNAI2, BMPR2, BDKRB2, IRAK3, DUSP16, TRAF6, MAP2K1, TGFBR1, TGFBR2, MET, SMAD4, MUL1, DUSP22, VAV2, CDKN1C, CDKN1A, TSC1, PRKAR1B, CCNT1, ZEB2, SDC4, PTEN, SPRY4, EDNRA, CDC42, TGFA, SHC1, GHR, PRKC…	0.00366418
GO:0007267	Cell-cell signaling	122	7.68973e-05	KCNC4, SYT5, PGF, SLC6A2, WNT3A, EFNA2, EFNA3, CNP, IL15, VIPR1, TGFB2, PGR, PTGIR, WNT3, GRID2, RAPGEF4, SYK, KCND2, SCN2B, EFNB2, GRIN2A, BSN, NTSR1, PDYN, MAPK1, GRB10, SSTR1, RAB14, SDCBP, ABAT, STC1, EFNA4, GLP1R, CAV2, ACHE, SCN1B, PANX1, KCNA1, MME, SEMA5A, IL17A, PVRL1, TEK, AGRN, PRIMA1, HAP1, BMP3, MLN, HTT, KLF10, GRIN1, SNAPIN, HOMER1, NTRK2, TMOD2, CHRNB2, CACNA1E, CACNA1C, CYB5R4, N…	0.00380065
GO:0051174	Regulation of phosphorus metabolic process	102	8.46521e-05	ADCY1, ADCY2, ZAK, IL6ST, ADCY5, TGFB2, S1PR2, ZFP91, MAP3K5, PRKAR2A, MDFIC, MAP3K9, PDGFC, PRKACA, RAPGEF4, PRKACB, SPRED1, SYK, EGFR, MADD, PIK3CB, SOCS3, PIM1, IRS1, PKIA, THY1, JUN, RELN, CDK5R1, GNAI2, BMPR2, BDKRB2, IRAK3, DUSP16, TRAF6, MAP2K1, SMG6, TGFBR1, TGFBR2, MET, SMAD4, MUL1, DUSP22, VAV2, CDKN1C, CDKN1A, TSC1, PRKAR1B, CCNT1, ZEB2, SDC4, PTEN, SPRY4, EDNRA, CDC42, TGFA, SHC1, GHR…	0.00413571
GO:0019220	Regulation of phosphate metabolic process	102	8.46521e-05	ADCY1, ADCY2, ZAK, IL6ST, ADCY5, TGFB2, S1PR2, ZFP91, MAP3K5, PRKAR2A, MDFIC, MAP3K9, PDGFC, PRKACA, RAPGEF4, PRKACB, SPRED1, SYK, EGFR, MADD, PIK3CB, SOCS3, PIM1, IRS1, PKIA, THY1, JUN, RELN, CDK5R1, GNAI2, BMPR2, BDKRB2, IRAK3, DUSP16, TRAF6, MAP2K1, SMG6, TGFBR1, TGFBR2, MET, SMAD4, MUL1, DUSP22, VAV2, CDKN1C, CDKN1A, TSC1, PRKAR1B, CCNT1, ZEB2, SDC4, PTEN, SPRY4, EDNRA, CDC42, TGFA, SHC1, GHR…	0.00413571
GO:0008624	Induction of apoptosis by extracellular signals	33	8.93086e-05	TNF, FASLG, AKAP13, ITSN1, BTK, ARHGAP4, MAP3K5, PTH, SOS2, DIABLO, DAP, TRAF6, CD5, CASP2, DEDD2, SPN, PRKCA, ARHGEF4, CFLAR, ARHGEF2, ABR, ARHGEF6, ARHGEF18, ARHGEF17, ARHGEF12, VAV2, BCL2L11, RASGRF2, PSEN1, UBC, RYR2, NGFR, NGF	0.0043138
GO:0015031	Protein transport	149	9.01538e-05	RAB9B, CHMP4B, C16ORF70, VPS53, TGFB2, HOOK3, SSR1, CRY2, VPS4B, SAR1B, SCAMP5, NUP133, ACTN4, DUOXA1, GOLT1B, VTI1B, RPH3A, VTI1A, MAPK1, COPG2, JUN, RAB14, SDCBP, RAB12, COL1A1, ERC1, PACS1, ARL6IP1, SNX5, SNX2, CACNB1, RAB40C, SNX1, CTSA, ABCA1, NAPB, GORASP1, STX16, DUSP16, TNKS, STX11, STX10, AP2M1, SYS1, RAB8A, PRAF2, RABIF, HTT, SNAPIN, ARFIP1, EPS15, CBLB, RABEP2, PLEKHA8, TRPS1, ARF3, AR…	0.00430626
GO:0019226	Transmission of nerve impulse	78	9.37524e-05	PRX, PPARD, KCNC4, SYT5, SLC6A2, CNP, VIPR1, KCNIP1, SLC1A2, KCNQ3, S1PR1, SNPH, DLG4, GRID2, CNTNAP2, QKI, SHC3, SLC1A1, PRKCA, KCND2, SCN2B, GRIN2A, PI4KA, CACNG4, BSN, NTSR1, PDYN, STX1B, GRM1, MAPK1, GRM4, GRM3, KIF1B, PSEN1, SBF2, CHRM1, GRM7, NAB1, UBC, RAB14, SDCBP, ABAT, CAV2, ACHE, SCN1A, SCN1B, KCNA1, FKBP1B, NPTX1, PVRL1, SYN1, NPTX2, PAFAH1B1, POU3F2, AGRN, PPP3CA, PRIMA1, SNAP25, HAP…	0.00442867
GO:0045184	Establishment of protein localization	150	9.56155e-05	RAB9B, CHMP4B, C16ORF70, VPS53, TGFB2, HOOK3, SSR1, CRY2, VPS4B, SAR1B, SCAMP5, NUP133, ACTN4, DUOXA1, GOLT1B, VTI1B, RPH3A, VTI1A, MAPK1, COPG2, JUN, RAB14, SDCBP, RAB12, COL1A1, ERC1, PACS1, ARL6IP1, SNX5, SNX2, CACNB1, RAB40C, SNX1, CTSA, ABCA1, NAPB, GORASP1, STX16, DUSP16, TNKS, STX11, STX10, AP2M1, SYS1, RAB8A, PRAF2, RABIF, HTT, SNAPIN, ARFIP1, EPS15, CBLB, RABEP2, PLEKHA8, TRPS1, ARF3, AR…	0.0044675
GO:0035239	Tube morphogenesis	36	9.58293e-05	BBS4, NRP1, PGF, WNT3A, DICER1, TP63, ZEB2, PAX2, SRF, SEMA5A, EDNRA, RGMA, CD44, HOXA5, PLXND1, TRAF6, IPMK, FLT1, TGFBR2, SMAD4, IGF1, FZD3, NR4A3, CELSR1, MMP14, SHANK3, BCL2L11, KDR, FZD6, MIB1, NOTCH1, TSC1, PSEN1, ZIC5, PBX1, ACVR1	0.00442943
GO:0001654	Eye development	37	9.69222e-05	BBS4, SHROOM2, SOX1, MITF, FASLG, RORB, NHS, PAX2, TGFB2, ALDH1A2, PVRL1, PVRL3, POU2F1, MAF, GNAT1, FOXL2, PTPRM, LMX1B, IKZF1, BHLHE22, YY1, NF1, RPGRIP1L, VSX2, PROX1, PRPH2, STAT3, THY1, SP1, NTRK2, GDF11, NEUROD1, FOXC1, NEUROD4, BMPR1B, MED1, MYH10	0.00443229
GO:0010605	Negative regulation of macromolecule metabolic process	144	0.000100438	JDP2, CDX2, THRB, CBX5, EIF4EBP1, HOXC8, FOXF2, BCL7A, PTPRK, GRIN2A, MECP2, ZHX3, PKIA, PROX1, FOXN3, HHEX, PA2G4, PSMA5, JUN, CELF1, ST18, GCLC, TFCP2L1, IGF2BP1, BDKRB2, ELK3, SOX6, LIN28A, IRAK3, MOV10, UBE2D1, TCF4, RUNX2, PGGT1B, KLF12, IKZF1, CREBZF, RFX5, KLF10, SMAD4, RYBP, LMCD1, SKI, FOXP4, CDC27, FOXP1, CDKN1C, HDAC5, NR1I2, TSC1, MLX, TRPS1, RNF2, SMARCC2, SMURF2, RFX3, DNAJB6, ADAR,…	0.00454446
GO:0048514	Blood vessel morphogenesis	52	0.000128274	NRP2, NRP1, ACVRL1, PGF, DICER1, WASF2, NAA15, PRRX1, ANPEP, PTEN, TGFB2, EDNRA, S1PR1, MYOCD, ROBO1, CTGF, ROBO4, QKI, TGFA, CEACAM1, MMP19, MMP14, PROX1, THY1, BGN, NUS1, EREG, DLL4, JUN, ZFPM2, FOXC1, TNFAIP2, ACVR1, WARS2, ELK3, SRF, SEMA5A, HOXA3, HS6ST1, PLXND1, VEZF1, RASA1, FLT1, VHL, TGFBR1, NF1, TGFBR2, KDR, NOTCH1, MEOX2, NTRK2, PLAU	0.00574015
GO:0032147	Activation of protein kinase activity	33	0.000128943	ADCY1, ADCY2, ZAK, GNAI2, ADCY5, TGFB2, EDNRA, PRKAR2A, DGKB, DGKE, DGKD, PRKACA, PDGFC, PRKACB, TRAF6, GHR, EGFR, FLT1, CCDC88A, TGFBR1, TGFBR2, STRADB, GRM1, CISH, PRLR, ADCY9, PSEN1, PRKAR1B, CHRM1, GADD45B, MAP3K13, PRKD3, GAP43	0.00571068
GO:0043067	Regulation of programmed cell death	156	0.000146582	ZAK, SNCB, MMP9, STAT5B, JAG2, FOXO3, ITSN1, BTK, TGFB2, CUL3, ZFP91, MAP3K5, CUL5, MYD88, PTGIS, CD44, GRID2, DNAJC5, DAP, WWOX, SPN, EGFR, SOCS2, ACTN4, SOCS3, MADD, GRIN2A, PIM1, BCL2L13, STK4, BCL2L11, MAPK1, RASGRF2, F3, JUN, MNT, RYR2, DCUN1D3, LRRK2, NMNAT1, NGF, CDK5R1, GCLC, SOX4, AKAP13, BCL2L2, BDKRB2, STK17A, SRC, SLC11A2, PEA15, NKX3-2, DIABLO, DYRK2, TRAF6, BMF, RUNX3, ARHGDIA, PLAG…	0.0064234
GO:0032940	Secretion by cell	51	0.000151249	CYB5R4, SRCIN1, CRCP, SYT6, VGF, CANX, STXBP5L, SNPH, RAPGEF4, SCAMP5, SYK, STX2, STXBP1, RPH3AL, VTI1B, GRM4, DGAT1, PSEN1, SYCN, PI4K2A, RAB14, GLP1R, UNC13A, CPLX2, YWHAZ, EXOC7, RAB3D, LMF1, ABCA1, PEX5L, FKBP1B, RIMS4, GNPTAB, SYN1, EXOC3, EXOC5, SNAP25, APBA1, IL6, RAB8A, HTT, MYO1F, SNAPIN, LEP, NTRK2, NEUROD1, LRP2, CACNA1C, YKT6, SMPD3, MYH10	0.00656051
GO:0001764	Neuron migration	22	0.000174868	DCC, CAV2, CDK5R1, SOX1, LMX1B, MDGA1, MET, DCDC2, PRKG1, NTN1, ARX, ASCL1, NDEL1, PSEN1, CNTN2, RELN, PAFAH1B1, NEUROD4, APBB2, DCLK1, MYH10, GFRA3	0.00750565
GO:0010941	Regulation of cell death	156	0.000176293	ZAK, SNCB, MMP9, STAT5B, JAG2, FOXO3, ITSN1, BTK, TGFB2, CUL3, ZFP91, MAP3K5, CUL5, MYD88, PTGIS, CD44, GRID2, DNAJC5, DAP, WWOX, SPN, EGFR, SOCS2, ACTN4, SOCS3, MADD, GRIN2A, PIM1, BCL2L13, STK4, BCL2L11, MAPK1, RASGRF2, F3, JUN, MNT, RYR2, DCUN1D3, LRRK2, NMNAT1, NGF, CDK5R1, GCLC, SOX4, AKAP13, BCL2L2, BDKRB2, STK17A, SRC, SLC11A2, PEA15, NKX3-2, DIABLO, DYRK2, TRAF6, BMF, RUNX3, ARHGDIA, PLAG…	0.00749198
GO:0060284	Regulation of cell development	50	0.000229035	NBN, NRP1, LZTS1, PPARG, TGFB2, ZFP91, MYOCD, ROBO1, ROBO2, SEMA3A, DLL1, PROX1, NUMBL, THY1, MIB1, ASCL1, NDEL1, PSEN1, CCND2, BTG1, NPTN, UBC, NGFR, DBN1, NGF, CDK5R1, SOX5, KIT, TIMP2, OTP, POU3F2, MBNL3, AGRN, ARHGDIA, COL4A4, MAG, NF1, GRIN1, MAP1B, SMAD4, NTN1, NTRK3, NOTCH3, HDAC5, NOTCH1, NTRK2, TGFBR3, NEUROD1, PBX1, CHRNB2	0.00962782
GO:0009719	Response to endogenous stimulus	86	0.000230381	ARSB, ATP6V0E1, ADCY1, ADCY2, LDLR, PGF, ADCY5, STAT5B, PPARG, PDE3B, RPS6KB1, FOXO4, AQP1, VGF, PTEN, TGFB2, EIF4EBP1, PRKAR2A, SLC1A2, SHC1, PRKACA, LOX, PRKACB, FOSL1, CCNA2, GHR, PRKCA, AR, SOCS2, SOCS3, ESR1, GRIN2A, ADIPOR1, MMP14, MMP13, IRS1, PPARGC1B, MAPK1, GRB10, CAPN10, BTG2, CCND2, GNB1, PDGFRA, COL1A1, NGF, CAV2, GCLC, TNF, ALDOC, UROS, GNG12, HPRT1, SRF, SRC, ALDH1A2, TRDMT1, MSI1,…	0.00959058
GO:0001525	Angiogenesis	39	0.000247072	NRP2, ACVRL1, NRP1, PGF, DICER1, WASF2, NAA15, ANPEP, ELK3, SRF, PTEN, TGFB2, SEMA5A, EDNRA, S1PR1, ROBO1, CTGF, ROBO4, TGFA, HS6ST1, VEZF1, PLXND1, CEACAM1, FLT1, VHL, MMP19, TGFBR2, MMP14, THY1, KDR, NOTCH1, EREG, MEOX2, NUS1, JUN, DLL4, TNFAIP2, PLAU, ACVR1	0.0101835
GO:0007610	Behavior	97	0.000247903	NRP2, CASR, ADCY1, STRN, RPS6KB1, CNP, ZIC1, PTEN, TGFB2, KCNIP3, S1PR2, ATP2B2, SLC1A2, ROBO1, SLC24A2, DLG4, RALA, POU4F1, ROBO2, SEMA3A, PLCB1, SHC3, FOSL1, SPN, SYK, EGR1, PRKCA, GNB1L, PIK3CB, RALBP1, GRIN2A, PRKCG, FOSB, MBD2, NTSR1, GRM1, BBS1, GRM4, MAPK1, GNAQ, PSEN1, JUN, GRM7, HIPK2, ABAT, RELN, TSHR, GLP1R, PTAFR, NGF, CCL1, BBS4, SCN1A, KIT, CXCL6, HPRT1, CCL22, PDE1B, RAC2, CNR1, SC…	0.0101208
GO:0031344	Regulation of cell projection organization	27	0.000268363	BBS4, LZTS1, NRP1, KIT, ZFP91, CDC42, ROBO1, RALA, POU3F2, ROBO2, SEMA3A, ARHGDIA, MAG, TGFBR1, MAP1B, GRIN1, NTN1, NUMBL, THY1, NTRK3, NDEL1, PSEN1, NTRK2, CHRNB2, NGFR, DBN1, NGF	0.0108489
GO:0042981	Regulation of apoptosis	153	0.000269805	ZAK, SNCB, MMP9, STAT5B, JAG2, FOXO3, ITSN1, BTK, TGFB2, CUL3, ZFP91, MAP3K5, CUL5, MYD88, PTGIS, CD44, GRID2, DNAJC5, DAP, WWOX, SPN, EGFR, SOCS2, ACTN4, SOCS3, MADD, GRIN2A, PIM1, BCL2L13, STK4, BCL2L11, MAPK1, RASGRF2, F3, JUN, MNT, RYR2, DCUN1D3, NMNAT1, NGF, CDK5R1, GCLC, SOX4, AKAP13, BCL2L2, BDKRB2, STK17A, SRC, SLC11A2, PEA15, NKX3-2, DIABLO, DYRK2, TRAF6, BMF, RUNX3, ARHGDIA, PLAGL2, CFL…	0.0108055
GO:0070482	Response to oxygen levels	37	0.000398682	CYB5R4, PGF, ALDOC, STAT5B, EGLN3, JAG2, PML, MMP2, TGFB2, EDNRA, SLC11A2, HMOX2, PRKAA1, SLC8A1, NOS1, FLT1, ACTN4, VHL, SOCS3, TGFBR1, NF1, SMAD4, MMP14, USF1, MMP13, ITPR1, SOD2, CDKN1A, UCP3, PDE5A, PDGFRA, HIF3A, ABAT, RYR2, CHRNB2, PLAU, VLDLR	0.0157803
GO:0050804	Regulation of synaptic transmission	36	0.000406259	ACHE, TNF, LZTS1, GNAI2, GRIK3, KIT, SYNGR1, VGF, SYP, ATP2B2, SLC24A2, DLG4, PRKACA, PPP3CA, EGR1, COL4A4, EGFR, ARC, NCDN, HTT, GRIN1, MAP1B, STXBP1, GRIN2A, NLGN2, GRM1, GRM3, PSEN1, NTRK2, UBC, NPTN, RAB5A, USP46, CHRNB2, DBN1, NGF	0.0159315
GO:0021987	Cerebral cortex development	14	0.000410272	BBS4, EMX2, GRIN1, NF1, BBS1, ARX, ASCL1, PSEN1, TSC1, PAFAH1B1, LHX6, LRP8, RELN, POU3F2	0.0159426
GO:0048534	Hemopoietic or lymphoid organ development	59	0.000452059	MMP9, WNT3A, STAT5B, PPARG, JAG2, ITPKB, IL15, PAX1, CBFB, TGFB2, CDC42, TNFRSF11A, SPN, KIRREL3, SYK, EGR1, DLL1, SIX4, NFAM1, BCL2L11, CARD11, PSEN1, TSHR, MED1, ADD1, TNF, CSF1, PML, RAG1, SOX4, KITLG, SFXN1, SOX6, KIT, TAL1, HOXA3, NKX3-2, SH2B3, CD4, TRAF6, ERCC1, KLF6, CEBPE, IKZF1, JARID2, TGFBR1, CEBPG, SMAD5, TGFBR2, ROGDI, FOXP1, KDR, SOD2, HOXB3, HDAC5, SP1, IRF1, TGFBR3, PBX1	0.0173957
GO:0021543	Pallium development	17	0.000485365	BBS4, WNT3A, NF1, EMX2, GRIN1, ZEB2, TP73, ARX, BBS1, ASCL1, PSEN1, TSC1, POU3F2, PAFAH1B1, LHX6, LRP8, RELN	0.0185005
GO:0043010	Ccamera-type eye development	30	0.000497008	SHROOM2, SOX1, MITF, NHS, PAX2, ALDH1A2, PVRL1, PVRL3, POU2F1, MAF, FOXL2, PTPRM, IKZF1, BHLHE22, LMX1B, YY1, NF1, RPGRIP1L, VSX2, PRPH2, PROX1, THY1, SP1, GDF11, NEUROD1, FOXC1, NEUROD4, BMPR1B, MYH10, MED1	0.0187741
GO:0043068	Positive regulation of programmed cell death	89	0.000550423	ZAK, ZMAT3, MMP9, FASLG, TP63, FOXO3, ITSN1, PTEN, BTK, TGFB2, CUL3, ARHGAP4, ACVR1B, MAP3K5, CUL5, PTGIS, CASP9, CD44, POU4F1, DAP, CASP2, FOSL1, DEDD2, WWOX, SPN, ARHGEF4, PRKCA, ARHGEF2, ARHGEF6, ARHGEF18, GRIN2A, ARHGEF17, ARHGEF12, BCL2L13, STK4, BCL2L11, JMY, MAPK1, CAPN10, BNIP1, PSEN1, RASGRF2, JUN, HIPK2, UBC, RYR2, NGFR, DCUN1D3, LRRK2, NGF, DCC, CDK5R1, TNF, PML, SOX4, AKAP13, STK17A, …	0.020591
GO:0045165	Cell fate commitment	36	0.000627717	EVX1, WNT3A, MITF, PPARG, ONECUT2, SOX5, JAG2, SOX6, PAX2, TGFB2, CDC42, TAL1, WNT1, WNT3, PAX7, POU2F1, LHX6, RUNX2, TBX6, TBX2, TGFBR1, SMAD5, SMAD4, NEUROG1, DLL1, VSX2, PROX1, KDR, HOXC10, NOTCH3, ASCL1, NOTCH1, PSEN1, NEUROD1, NEUROD4, GAP43	0.0232477
GO:0051960	Regulation of nervous system development	46	0.000634699	CDK5R1, NBN, LZTS1, NRP1, PPARG, SOX5, KIT, TIMP2, OTP, ZFP91, PVRL1, ROBO1, ROBO2, POU3F2, AGRN, SEMA3A, SNAP25, ARHGDIA, COL4A4, PRKCA, MAG, NF1, MAP1B, GRIN1, IGF1, DLL1, NTN1, NUMBL, THY1, NTRK3, NOTCH3, MIB1, ASCL1, NOTCH1, NDEL1, PSEN1, CCND2, NTRK2, UBC, NPTN, NEUROD1, PBX1, CHRNB2, NGFR, DBN1, NGF	0.0233031
GO:0010942	Positive regulation of cell death	89	0.00064122	ZAK, ZMAT3, MMP9, FASLG, TP63, FOXO3, ITSN1, PTEN, BTK, TGFB2, CUL3, ARHGAP4, ACVR1B, MAP3K5, CUL5, PTGIS, CASP9, CD44, POU4F1, DAP, CASP2, FOSL1, DEDD2, WWOX, SPN, ARHGEF4, PRKCA, ARHGEF2, ARHGEF6, ARHGEF18, GRIN2A, ARHGEF17, ARHGEF12, BCL2L13, STK4, BCL2L11, JMY, MAPK1, CAPN10, BNIP1, PSEN1, RASGRF2, JUN, HIPK2, UBC, RYR2, NGFR, DCUN1D3, LRRK2, NGF, DCC, CDK5R1, TNF, PML, SOX4, AKAP13, STK17A, …	0.0233409
GO:0043065	Positive regulation of apoptosis	88	0.000681868	ZAK, ZMAT3, MMP9, FASLG, TP63, FOXO3, ITSN1, PTEN, BTK, TGFB2, CUL3, ARHGAP4, ACVR1B, MAP3K5, CUL5, PTGIS, CASP9, CD44, POU4F1, DAP, CASP2, FOSL1, DEDD2, WWOX, SPN, ARHGEF4, PRKCA, ARHGEF2, ARHGEF6, ARHGEF18, GRIN2A, ARHGEF17, ARHGEF12, BCL2L13, STK4, BCL2L11, JMY, MAPK1, CAPN10, BNIP1, PSEN1, RASGRF2, JUN, HIPK2, UBC, RYR2, NGFR, DCUN1D3, NGF, DCC, CDK5R1, TNF, PML, AKAP13, SOX4, STK17A, SRC, DP…	0.024595
GO:0010975	Regulation of neuron projection development	22	0.000686586	MAG, NRP1, LZTS1, GRIN1, MAP1B, NTN1, THY1, NUMBL, NTRK3, ZFP91, NDEL1, PSEN1, ROBO1, NTRK2, ROBO2, POU3F2, CHRNB2, SEMA3A, NGFR, DBN1, ARHGDIA, NGF	0.0245575
GO:0007268	Synaptic transmission	65	0.000694102	KCNC4, SYT5, SLC6A2, CNP, VIPR1, KCNIP1, SLC1A2, KCNQ3, SNPH, DLG4, GRID2, SHC3, SLC1A1, PRKCA, KCND2, SCN2B, GRIN2A, PI4KA, BSN, NTSR1, PDYN, STX1B, GRM1, MAPK1, GRM4, GRM3, KIF1B, PSEN1, CHRM1, GRM7, UBC, RAB14, SDCBP, ABAT, CAV2, ACHE, SCN1B, KCNA1, NPTX1, PVRL1, SYN1, NPTX2, PAFAH1B1, AGRN, PPP3CA, PRIMA1, SNAP25, HAP1, APBA1, DTNA, COL4A4, MPZ, NOS1, DLGAP2, GRIN1, SNAPIN, ATP1A2, HOMER1, AT…	0.0246188
GO:0051270	Regulation of cell motion	46	0.000713585	BBS4, ACVRL1, NRP1, IL6ST, MMP9, CSF1, STAT5B, ONECUT2, JAG2, RPS6KB1, ABHD2, KIT, PTEN, TGFB2, S1PR1, TEK, ROBO4, SEMA3A, UNC5C, EGFR, PTPRK, IL6, PTPRM, FLT1, MAP2K1, ACTN4, NF2, TGFBR1, NF1, IGF1, MYO1F, IRS1, NTN1, KDR, THY1, BBS1, HDAC5, MAPK1, CLIC4, PTP4A1, DLL4, F3, CXCL16, PDGFRA, TGFBR3, IGFBP5	0.0250948
GO:0040007	Growth	44	0.000782897	FGFR1, NBN, ATP6V0E1, PPARD, FGFR3, FOXO3, MREG, TGFB2, ZFP91, SLC1A2, HOXA5, DGKD, PAX7, CHST11, SERPINE1, DCLK1, ERCC1, APBA1, WDTC1, AR, ST6GAL2, LMX1B, ARID5B, IGF1, SOCS5, INHBB, BBS1, NOTCH3, NOTCH1, NDEL1, EREG, ERBB2IP, PSEN1, WHSC1L1, GDF11, TGFBR3, CHRND, FOXC1, BMPR1B, PLAU, BMP8B, GAP43, ADD1, IGFBP5	0.0272772
GO:0043523	Regulation of neuron apoptosis	26	0.000798837	CDK5R1, TNF, GCLC, SNCB, ITSN1, KCNIP3, TGFB2, ZFP91, CASP9, GRID2, DNAJC5, RASA1, GHR, DHCR24, HTT, NF1, GRIN1, ESR1, TP73, SOD2, GRM4, PSEN1, JUN, HIPK2, NMNAT1, NGF	0.0276019
GO:0032012	Regulation of ARF protein signal transduction	16	0.000918613	GIT1, AGFG1, AGFG2, KIAA1244, PSD3, ASAP1, CYTH2, ACAP3, PSD, IQSEC3, AGAP1, ARAP2, AGAP2, AGAP3, IQSEC1, IQSEC2	0.0314247
GO:0032774	RNA biosynthetic process	64	0.000968679	SCAF1, E2F2, HLF, TAF1C, CDX2, THRB, CCNT1, PAX5, CRCP, FOXO4, PAX2, PAX1, CBFB, TMF1, GTF2E1, MED27, FOSL1, AR, BRF1, PTGER3, GMEB2, TAF4B, ESR1, PPARGC1A, C10ORF2, ELL2, GTF2H1, EREG, MNT, LCOR, MED1, SUPT3H, LCORL, POLR2L, ELL, FOXM1, SOX5, BMPR2, NFIX, NFYA, POU2F2, NKX3-2, NFAT5, NFATC4, NFATC3, RUNX3, MAF, MAFF, TAF4, CEBPB, POLR3H, KLF13, CREB1, CREB5, USF1, USF2, ZNF217, HELB, TRPS1, IRF1…	0.0328491
GO:0030001	Metal ion transport	93	0.00102504	KCNC2, CALHM1, KCNC1, STEAP4, KCNC4, KCNAB3, JPH2, SCN3A, CACHD1, KCNAB1, SLC20A2, ATP1B4, SLC9A2, KCNJ10, KCNJ12, KCNIP1, KCNK10, KCNIP3, ATP2B1, ATP2B2, ATP2B3, KCNQ3, SLC24A4, SLC24A3, SLC24A2, KCNK5, VPS4B, SCN7A, SLC4A4, JPH1, SLC12A7, KCND2, SCN2B, TRPM7, GRIN2A, STIM2, KCTD21, CACNG4, KCTD20, RYR2, SCN1A, SLC38A3, SCN1B, SLC38A2, MMGT1, SLC39A10, FKBP4, KCNA1, KCNA4, CACNB1, KCNA6, SFXN1, …	0.034457
GO:0016197	Endosome transport	19	0.00104708	RAB9B, HTT, SNX1, ABCA1, M6PR, VTI1A, HOOK3, AP2A1, PIKFYVE, STX16, RAB14, VPS4B, BET1L, TOM1, LRP2, ERC1, YKT6, SNAP25, DCLK1	0.0349129
GO:0010769	Regulation of cell morphogenesis involved in differentiation	23	0.00107097	MAG, NRP1, LZTS1, GRIN1, MAP1B, SMAD4, NTN1, TGFB2, THY1, NUMBL, NTRK3, ZFP91, NDEL1, PSEN1, ROBO1, TGFBR3, ROBO2, POU3F2, CHRNB2, SEMA3A, NGFR, ARHGDIA, NGF	0.0354216
GO:0006351	Transcription, DNA-dependent	63	0.00112622	SCAF1, E2F2, HLF, TAF1C, CDX2, THRB, CCNT1, PAX5, CRCP, FOXO4, PAX2, PAX1, CBFB, TMF1, GTF2E1, MED27, FOSL1, AR, BRF1, PTGER3, GMEB2, TAF4B, ESR1, PPARGC1A, C10ORF2, ELL2, GTF2H1, EREG, MNT, LCOR, MED1, SUPT3H, LCORL, POLR2L, ELL, FOXM1, SOX5, BMPR2, NFIX, NFYA, POU2F2, NKX3-2, NFAT5, NFATC4, NFATC3, RUNX3, MAF, MAFF, TAF4, CEBPB, POLR3H, KLF13, CREB1, CREB5, USF1, USF2, ZNF217, TRPS1, IRF1, HIF3…	0.0369323
GO:0030163	Protein catabolic process	119	0.00113348	BTRC, RNF216, ZNRF1, USP51, OTUB2, KLHL3, CNOT4, CUL3, CUL5, FBXO28, PAN2, SOCS2, SOCS3, ENC1, SOCS6, UBR2, SOCS5, SKP1, MIB1, KDM2B, KDM2A, UBR7, PSMA5, BACE1, RAD18, ASB2, ASB4, ASB6, RAD23A, RAB40C, DERL3, UBE2D4, UBE2D3, UBE2D2, FBXW4, HECTD3, RNF11, FBXW2, FBXO41, TRAF6, UBE2D1, FBXO9, SPOP, MUL1, UBE2L3, CDC27, URM1, CBLB, OTUB1, RNF2, SMURF2, HECW2, UBE2G1, BAP1, RLIM, SENP7, FBXL19, PRR15…	0.0368855
GO:0043632	Modification-dependent macromolecule catabolic process	111	0.00114144	BTRC, RNF216, ZNRF1, USP51, OTUB2, KLHL3, CNOT4, CUL3, CUL5, FBXO28, PAN2, SOCS2, SOCS3, ENC1, SOCS6, UBR2, SKP1, SOCS5, MIB1, KDM2B, UBR7, KDM2A, PSMA5, RAD18, ASB2, ASB4, ASB6, RAD23A, RAB40C, DERL3, UBE2D4, UBE2D3, UBE2D2, FBXW4, HECTD3, RNF11, FBXW2, FBXO41, TRAF6, UBE2D1, FBXO9, SPOP, MUL1, UBE2L3, CDC27, URM1, CBLB, OTUB1, RNF2, SMURF2, HECW2, UBE2G1, BAP1, RLIM, SENP7, FBXL19, MAP1LC3A, PS…	0.0368616
GO:0019941	Modification-dependent protein catabolic process	111	0.00114144	BTRC, RNF216, ZNRF1, USP51, OTUB2, KLHL3, CNOT4, CUL3, CUL5, FBXO28, PAN2, SOCS2, SOCS3, ENC1, SOCS6, UBR2, SKP1, SOCS5, MIB1, KDM2B, UBR7, KDM2A, PSMA5, RAD18, ASB2, ASB4, ASB6, RAD23A, RAB40C, DERL3, UBE2D4, UBE2D3, UBE2D2, FBXW4, HECTD3, RNF11, FBXW2, FBXO41, TRAF6, UBE2D1, FBXO9, SPOP, MUL1, UBE2L3, CDC27, URM1, CBLB, OTUB1, RNF2, SMURF2, HECW2, UBE2G1, BAP1, RLIM, SENP7, FBXL19, MAP1LC3A, PS…	0.0368616
GO:0009725	Response to hormone stimulus	76	0.00114807	ARSB, ADCY1, ADCY2, LDLR, PGF, ADCY5, STAT5B, PPARG, PDE3B, RPS6KB1, FOXO4, AQP1, VGF, PTEN, TGFB2, EIF4EBP1, PRKAR2A, SHC1, PRKACA, PRKACB, LOX, FOSL1, CCNA2, GHR, PRKCA, AR, SOCS2, SOCS3, ESR1, ADIPOR1, MMP14, MMP13, IRS1, PPARGC1B, MAPK1, GRB10, CAPN10, BTG2, CCND2, GNB1, PDGFRA, COL1A1, NGF, CAV2, GCLC, TNF, GNG12, SRF, SRC, ALDH1A2, MSI1, PIK3R3, TXNIP, BCKDHA, WDTC1, IL6, MAP2K1, PTPN2, TGF…	0.0367964
GO:0032870	Cellular response to hormone stimulus	34	0.00115886	ADCY1, ADCY2, PGF, ADCY5, PPARG, STAT5B, PDE3B, RPS6KB1, GNG12, FOXO4, EIF4EBP1, PRKAR2A, PRKACA, SHC1, PRKACB, PIK3R3, GHR, WDTC1, SOCS2, PTPN2, ADIPOR1, APPL1, USF1, IRS1, STAT3, HDAC5, GRB10, CAPN10, ADCY9, CCND2, GSK3A, GNB1, PRKAR1B, VLDLR	0.0368619
GO:0045664	Regulation of neuron differentiation	34	0.00115886	NBN, CDK5R1, NRP1, LZTS1, SOX5, TIMP2, ZFP91, ROBO1, ROBO2, POU3F2, SEMA3A, ARHGDIA, MAG, MAP1B, GRIN1, DLL1, NTN1, THY1, NUMBL, NOTCH3, NTRK3, ASCL1, MIB1, NOTCH1, NDEL1, PSEN1, CCND2, NTRK2, NEUROD1, PBX1, CHRNB2, NGFR, DBN1, NGF	0.0368619
GO:0007173	Epidermal growth factor receptor signaling pathway	12	0.00116772	EGFR, EPS15, RPS6KA5, REPS2, ERBB2IP, EREG, DGKD, ARF4, SHC1, SOCS5, SHC3, SRC	0.0368665
GO:0040012	Regulation of locomotion	45	0.00118206	BBS4, HS3ST5, ACVRL1, IL6ST, MMP9, CSF1, ONECUT2, JAG2, RPS6KB1, ABHD2, KIT, PTEN, TGFB2, S1PR1, TEK, ROBO4, UNC5C, EGFR, PRKCA, PTPRK, IL6, PTPRM, FLT1, MAP2K1, NF2, NF1, IGF1, MYO1F, IRS1, NTN1, KDR, THY1, BBS1, HDAC5, MAPK1, CLIC4, CHRM1, PTP4A1, DLL4, F3, CXCL16, PDGFRA, TGFBR3, TSHR, IGFBP5	0.0370398
GO:0001701	In utero embryonic development	42	0.00122319	ZFAND5, NBN, ACVRL1, CDX2, ELL, WNT3A, TFEB, SRF, EDNRA, CUL3, ACVR1B, DAB2, HINFP, HCN4, TERF2, APBA1, MAFG, MAFF, WDTC1, AR, CEBPB, LMX1B, NASP, TGFBR1, RPGRIP1L, MBNL1, BCL2L11, RBBP8, MIB1, NMT1, NDEL1, SP1, PLCG1, PDGFRA, NLE1, TGFBR3, ZFPM2, FOXC1, ACVR1, MED1, ADD1, MYH10	0.0380281
GO:0043087	Regulation of GTPase activity	32	0.00122622	USP6, TBC1D8, AGFG1, AGFG2, ASAP1, RABGAP1L, TBC1D16, S1PR1, TBC1D12, ARHGAP1, TBC1D13, PAFAH1B1, AGAP1, AGAP2, AGAP3, GIT1, GDI1, GNAO1, MAP2K1, RALBP1, NF1, TBC1D22B, TBC1D22A, THY1, TBC1D25, SGSM1, NDEL1, TSC1, ACAP3, SYDE2, ARAP2, TBC1D20	0.0378477
GO:0002520	Immune system development	60	0.00123635	NBN, MMP9, WNT3A, STAT5B, PPARG, JAG2, ITPKB, IL15, PAX1, CBFB, TGFB2, CDC42, TNFRSF11A, SPN, KIRREL3, SYK, EGR1, DLL1, SIX4, NFAM1, BCL2L11, CARD11, PSEN1, TSHR, MED1, ADD1, TNF, CSF1, PML, RAG1, SOX4, KITLG, SFXN1, SOX6, KIT, TAL1, HOXA3, NKX3-2, SH2B3, CD4, TRAF6, ERCC1, KLF6, CEBPE, IKZF1, JARID2, TGFBR1, CEBPG, SMAD5, TGFBR2, ROGDI, FOXP1, KDR, SOD2, HOXB3, HDAC5, SP1, IRF1, TGFBR3, PBX1	0.0378833
GO:0006897	Endocytosis	50	0.00124622	STON2, MBL2, LDLR, AP1B1, HIP1R, WASF2, SNX2, CDC42SE1, SNX1, CYTH2, ABCA1, ITSN1, SYP, ELMOD3, DAB2, PACSIN1, ZFYVE9, PIKFYVE, DLG4, CAP1, PLA2R1, GHR, ARC, CEBPE, TGFBR2, STXBP1, DENND1A, PI4KB, M6PR, ELMO2, ELMO1, MARCH2, LMBR1L, GAPVD1, RABEP2, ARRB2, AP2A1, CXCL16, LRP12, RAB34, LRP6, RAB5A, OPHN1, TOM1, LRP8, LRP2, LRP4, CLCN5, VLDLR, SH3GL1	0.0379107
GO:0010324	Membrane invagination	50	0.00124622	STON2, MBL2, LDLR, AP1B1, HIP1R, WASF2, SNX2, CDC42SE1, SNX1, CYTH2, ABCA1, ITSN1, SYP, ELMOD3, DAB2, PACSIN1, ZFYVE9, PIKFYVE, DLG4, CAP1, PLA2R1, GHR, ARC, CEBPE, TGFBR2, STXBP1, DENND1A, PI4KB, M6PR, ELMO2, ELMO1, MARCH2, LMBR1L, GAPVD1, RABEP2, ARRB2, AP2A1, CXCL16, LRP12, RAB34, LRP6, RAB5A, OPHN1, TOM1, LRP8, LRP2, LRP4, CLCN5, VLDLR, SH3GL1	0.0379107
GO:0051603	Proteolysis involved in cellular protein catabolic process	115	0.00128256	BTRC, RNF216, ZNRF1, USP51, OTUB2, KLHL3, CNOT4, CUL3, CUL5, FBXO28, PAN2, SOCS2, SOCS3, ENC1, SOCS6, UBR2, SKP1, SOCS5, MIB1, KDM2B, KDM2A, UBR7, PSMA5, BACE1, RAD18, ASB2, ASB4, ASB6, RAD23A, RAB40C, DERL3, UBE2D4, UBE2D3, UBE2D2, FBXW4, HECTD3, RNF11, FBXW2, FBXO41, TRAF6, UBE2D1, FBXO9, SPOP, MUL1, UBE2L3, CDC27, URM1, CBLB, OTUB1, RNF2, SMURF2, HECW2, UBE2G1, BAP1, RLIM, SENP7, FBXL19, MAP1L…	0.0387219
GO:0001666	Response to hypoxia	34	0.00132739	PGF, ALDOC, STAT5B, EGLN3, JAG2, PML, MMP2, TGFB2, EDNRA, SLC11A2, HMOX2, PRKAA1, SLC8A1, FLT1, NOS1, ACTN4, VHL, SOCS3, TGFBR1, NF1, SMAD4, MMP14, USF1, MMP13, ITPR1, SOD2, UCP3, PDE5A, HIF3A, ABAT, RYR2, CHRNB2, PLAU, VLDLR	0.0397705
GO:0046903	Secretion	64	0.00137702	CYB5R4, SRCIN1, CRCP, SYT6, AQP1, VGF, CANX, STXBP5L, DAB2, KCNK5, SNPH, RAPGEF4, SCAMP5, SYK, PTGER3, STX2, STXBP1, RPH3AL, VTI1B, GRM4, DGAT1, PSEN1, SYCN, PI4K2A, RAB14, GLP1R, UNC13A, PLA2G5, CPLX2, YWHAZ, RAB3D, EXOC7, LMF1, NR3C2, ABCA1, BDKRB2, FKBP1B, PEX5L, RIMS4, GNPTAB, SYN1, KIRREL, NFAT5, EXOC3, EXOC5, NEDD4L, SNAP25, APBA1, IL6, RAB8A, HTT, MYO1F, SNAPIN, TP73, LEP, NTRK2, NEUROD1, …	0.040943
GO:0006812	Cation transport	107	0.0013803	KCNC2, CALHM1, KCNC1, SLC44A1, KCNC4, SLC44A2, SCN3A, ATP1B4, SLC9A2, AQP1, ATP2B1, ATP2B2, ATP2B3, KCNK5, VPS4B, SLC4A4, SLC12A7, KCND2, SCN2B, STIM2, GRIN2A, RYR2, SCN1A, SLC38A3, SLC38A2, SCN1B, PANX1, KCNA1, KCNA4, CACNB1, SFXN1, KCNA6, ATP6V1B2, SFXN5, SLC11A2, KCNS1, SLC30A4, SCN9A, SLC30A2, SLC30A3, HCN4, SLC30A7, KCTD19, GRIN1, CACNA2D2, KCNK2, KCNJ5, KCTD10, ATP2A2, UCP3, TSC1, ATP2A3, S…	0.0407577
GO:0016044	Membrane organization	78	0.00138922	LDLR, AP1B1, HIP1R, WASF2, SYT7, ITSN1, CLTC, SYP, DAB2, PACSIN1, ZFYVE9, DLG4, CAP1, SAR1B, ATP8B3, GHR, VCPIP1, DHCR24, STX6, EGFR, ARC, STX3, CCDC88A, STX2, STXBP1, VTI1B, PI4KB, M6PR, ELMO2, ELMO1, GAPVD1, NDEL1, BNIP1, ARRB2, LRP12, RAB5A, TOM1, OPHN1, TOMM22, VAMP2, SH3GL1, STON2, CAV2, MBL2, RTP1, SNX2, CDC42SE1, SNX1, CYTH2, ABCA1, ELMOD3, PIKFYVE, PAFAH1B1, AGRN, PLA2R1, STX11, RAB8A, CE…	0.0407368
GO:0048167	Regulation of synaptic plasticity	20	0.00139333	EGR1, ARC, LZTS1, NCDN, HTT, MAP1B, GRIN1, GRIN2A, KIT, SYNGR1, VGF, SYP, ATP2B2, PSEN1, SLC24A2, UBC, RAB5A, NPTN, DLG4, DBN1	0.0405788
GO:0048592	Eye morphogenesis	21	0.00146197	GNAT1, BBS4, FOXL2, SHROOM2, PTPRM, SOX1, BHLHE22, YY1, NF1, FASLG, RORB, VSX2, PROX1, STAT3, THY1, SP1, PVRL1, PVRL3, NTRK2, POU2F1, GDF11	0.0422511
GO:0044257	Cellular protein catabolic process	115	0.00153537	BTRC, RNF216, ZNRF1, USP51, OTUB2, KLHL3, CNOT4, CUL3, CUL5, FBXO28, PAN2, SOCS2, SOCS3, ENC1, SOCS6, UBR2, SKP1, SOCS5, MIB1, KDM2B, KDM2A, UBR7, PSMA5, BACE1, RAD18, ASB2, ASB4, ASB6, RAD23A, RAB40C, DERL3, UBE2D4, UBE2D3, UBE2D2, FBXW4, HECTD3, RNF11, FBXW2, FBXO41, TRAF6, UBE2D1, FBXO9, SPOP, MUL1, UBE2L3, CDC27, URM1, CBLB, OTUB1, RNF2, SMURF2, HECW2, UBE2G1, BAP1, RLIM, SENP7, FBXL19, MAP1L…	0.0440314
GO:0032318	Regulation of Ras GTPase activity	28	0.00154286	USP6, TBC1D8, AGFG1, AGFG2, ASAP1, RABGAP1L, TBC1D16, S1PR1, TBC1D12, TBC1D13, PAFAH1B1, AGAP1, AGAP2, AGAP3, GIT1, MAP2K1, RALBP1, NF1, TBC1D22B, TBC1D22A, TBC1D25, NDEL1, SGSM1, TSC1, ACAP3, SYDE2, ARAP2, TBC1D20	0.0439493
GO:0018210	Peptidyl-threonine modification	10	0.0015916	PRKCA, GALNT2, ACVR1B, SBK1, HIPK3, TGFBR1, MAP2, TGFBR2, TNKS, MAP3K12	0.0450097
GO:0008283	Cell proliferation	87	0.00161609	PPARD, NBN, ZAK, PGF, WNT3A, NR6A1, GFER, TP63, ZEB2, IL15, CBFA2T3, PTEN, TGFB2, EDNRA, DAB2, CUL5, TGFA, BHLHE41, IMPDH1, SYK, EGFR, AR, EMX2, PIM1, VTI1B, MMP14, MXD1, NUMBL, VEGFB, ASCL1, HHEX, PA2G4, NDEL1, PSEN1, EREG, GNB1, CHRM1, FOXC1, MDM4, CDK5R1, ACHE, USP8, GNAI2, CSF1, ELN, POLA1, HDGF, KITLG, BCL2L2, SPOCK1, KIT, HPRT1, FKBP1B, EPHB4, PDAP1, SRC, ARX, TAL1, PAFAH1B1, MTCP1, POU3F2,…	0.0453893
GO:0006887	Exocytosis	30	0.00171677	YWHAZ, CPLX2, RAB3D, EXOC7, SRCIN1, CRCP, SYT6, PEX5L, RIMS4, STXBP5L, SNPH, EXOC3, RAPGEF4, EXOC5, SNAP25, SCAMP5, RAB8A, STX2, RPH3AL, STXBP1, VTI1B, MYO1F, SNAPIN, PSEN1, SYCN, PI4K2A, CACNA1C, YKT6, UNC13A, MYH10	0.0478392
GO:0010033	Response to organic substance	134	0.00174543	ADCY1, ADCY2, IL6ST, VAPB, PGF, ADCY5, STAT5B, PDE3B, RPS6KB1, FOXO4, AQP1, TGFB2, B2M, EIF4EBP1, PRKAR2A, MYD88, CD44, CREB3L2, VPS4B, PRKACA, LOX, PRKACB, CREB3L3, DNAJC3, CCNA2, EGFR, SOCS2, SOCS3, GRIN2A, IRS1, PPARGC1B, MAPK1, GRB10, JUN, PDGFRA, RYR2, ABAT, COL1A1, NGF, CAV2, GCLC, PANX1, ALDOC, LIN28A, SRF, DERL3, SRC, HSPA1L, IRAK3, PGGT1B, HERPUD1, MAP2K1, PTPN2, KLF10, TGFBR1, GRIN1, TG…	0.0483065
GO:0045597	Positive regulation of cell differentiation	51	0.00175611	PPARD, CDX2, THRB, IL6ST, STAT5B, PPARG, ITPKB, FOXO3, TGFB2, ACVR1B, ZFP91, ROBO1, ROBO2, SYK, SOCS3, SOCS5, NUMBL, NDEL1, BTG1, JUN, NPTN, NGFR, NGF, ACVR1, CSF1, BMPR2, KITLG, KIT, SRF, OTP, TAL1, RUNX2, ARHGDIA, LPL, IL6, MAP2K1, IKZF1, VHL, KLF10, MAP1B, SMAD5, TGFBR2, SMAD4, NTN1, NTRK3, LEP, NOTCH1, WNT7B, NEUROD1, BMPR1B, SASH3	0.0482853
GO:0051969	Regulation of transmission of nerve impulse	36	0.00181088	ACHE, TNF, LZTS1, GNAI2, GRIK3, KIT, SYNGR1, VGF, SYP, ATP2B2, SLC24A2, DLG4, PRKACA, PPP3CA, EGR1, COL4A4, EGFR, ARC, NCDN, HTT, GRIN1, MAP1B, STXBP1, GRIN2A, NLGN2, GRM1, GRM3, PSEN1, NTRK2, UBC, NPTN, RAB5A, USP46, CHRNB2, DBN1, NGF	0.0494395
GO:0044057	Regulation of system process	65	0.00181241	LZTS1, THRB, IL6ST, GRIK3, RPS6KB1, SYNGR1, VGF, SDC4, KCNJ12, TGFB2, SYP, ATP2B2, MYOCD, SLC24A2, DLG4, GUCY1A3, PRKACA, SEMA3A, PRKCA, EGFR, EGR1, ARC, GRIN2A, STXBP1, GRM1, INHBB, GRM3, PSEN1, UBC, RAB5A, NPTN, RYR2, DBN1, GLP1R, NGF, ACHE, TNF, GNAI2, BMPR2, KIT, BDKRB2, SRF, FKBP1B, PPP3CA, HCN4, SCN5A, COL4A4, SLC8A1, GNAO1, FLT1, NOS1, NCDN, MAP2K1, HTT, MAP1B, GRIN1, NLGN2, ATP1A2, LEP, A…	0.049169
GO:0046777	Protein amino acid autophosphorylation	24	0.0018599	EGFR, CAV2, TRPM7, CSNK1G2, TGFBR1, MET, PIM1, SMG1, KIT, STK4, NTRK3, ACVR1B, MAP3K3, MAP3K9, DYRK1A, NTRK2, PDGFRA, LMTK2, PRKACA, LRRK2, MAP3K13, MAP3K12, SYK, AATK	0.0501105
GO:0003001	Generation of a signal involved in cell-cell signaling	24	0.0018599	CYB5R4, IL6, YWHAZ, HTT, SNAPIN, VGF, FKBP1B, LEP, GRM4, DGAT1, PSEN1, SYN1, SNPH, NTRK2, RAB14, NEUROD1, RAPGEF4, LRP2, CACNA1C, SNAP25, GLP1R, SMPD3, APBA1, SYK	0.0501105
GO:0009187	Cyclic nucleotide metabolic process	14	0.00191509	ATP2B2, THTPA, ADCY1, ADCY2, ADCY9, ADCY5, PDE4A, PTH, PDE5A, GUCY1A2, PDE3B, GUCY1A3, PDE4D, CNP	0.0512401
GO:0031346	Positive regulation of cell projection organization	16	0.00196114	BBS4, TGFBR1, MAP1B, KIT, NTN1, NUMBL, NTRK3, CDC42, ZFP91, NDEL1, ROBO1, RALA, ROBO2, NGFR, ARHGDIA, NGF	0.0521174
GO:0030097	Hemopoiesis	52	0.00200484	MMP9, WNT3A, STAT5B, PPARG, JAG2, ITPKB, IL15, PAX1, CBFB, TGFB2, CDC42, SPN, KIRREL3, SYK, EGR1, DLL1, NFAM1, CARD11, PSEN1, TSHR, ADD1, MED1, TNF, CSF1, PML, RAG1, KITLG, SOX4, SFXN1, SOX6, KIT, TAL1, SH2B3, CD4, TRAF6, ERCC1, KLF6, CEBPE, IKZF1, CEBPG, SMAD5, TGFBR2, ROGDI, FOXP1, SOD2, KDR, HOXB3, HDAC5, SP1, IRF1, TGFBR3, PBX1	0.0529224
GO:0018107	Peptidyl-threonine phosphorylation	9	0.00219569	PRKCA, ACVR1B, SBK1, HIPK3, TGFBR1, MAP2, TGFBR2, TNKS, MAP3K12	0.0574666
GO:0030534	Adult behavior	24	0.00219656	MAFG, BBS4, SCN1A, GRIN1, MET, CNP, ATP1A2, NR4A3, NTSR1, LEP, ATXN1, BBS1, EPHA4, SLC1A2, GRM7, HIPK2, ABAT, PAFAH1B1, CHRNB2, PBX3, CACNA1C, TSHR, OPRD1, NGF	0.0571422
GO:0040008	Regulation of growth	70	0.00229841	NRP1, ACVRL1, ZMAT3, STAT5B, PPARG, TP63, RPS6KB1, VGF, TGFB2, NOV, ACVR1B, ZFP91, DAB2, CD44, MYOCD, CTGF, HTRA1, SHC1, SEMA3A, GHR, SOCS2, SOCS3, SOCS6, ADIPOR1, SOCS5, PROX1, BCL2L11, VEGFB, BTG1, LRP12, UBC, FOXC1, DCUN1D3, TSHR, GAP43, NGF, CSF1, TFCP2L1, FOXM1, PML, ARX, TSPYL2, POU3F2, AGRN, COL4A4, IKZF1, TGFBR1, CREB1, MAP1B, ATRN, TGFBR2, SMAD4, IGF1, MUL1, NTN1, CISH, STAT3, TP73, CAPR…	0.0593563
GO:0000122	Negative regulation of transcription from RNA polymerase II promoter	57	0.00232299	PPARD, JDP2, CDX2, NR6A1, PPARG, TP63, PAX5, PAX2, KCNIP3, HOXC8, ZNF148, SIK1, EGR1, TBL1XR1, MECP2, FOSB, MBD2, PKIA, PROX1, MXD4, HHEX, BPTF, HIPK2, ZFPM2, MDM4, ST18, LCOR, NSD1, KDM6B, TNF, TFCP2L1, SOX6, ZNF177, PRDM16, TCF4, ZBTB7A, WDTC1, IKZF1, KLF12, TBX2, RFX5, JARID2, VHL, KLF10, LMCD1, RYBP, SKI, WWTR1, FOXP4, STAT3, FOXP1, HDAC5, CDKN1C, RNF2, PHF21A, NFIC, TBL1X	0.0596159
GO:0015672	Monovalent inorganic cation transport	66	0.00235066	KCNC2, ATP5D, KCNC1, ATP6V0E1, KCNC4, KCNAB3, SCN3A, KCNAB1, SLC20A2, ATP1B4, SLC9A2, KCNJ10, HVCN1, KCNJ12, KCNIP1, KCNIP3, KCNK10, KCNQ3, SLC24A4, SLC24A3, SLC24A2, KCNK5, VPS4B, SCN7A, SLC4A4, SLC12A7, KCND2, SCN2B, KCTD21, KCTD20, ATP6V1C1, SLC38A3, SCN1A, SCN1B, SLC38A2, KCNA1, KCNA4, KCNA6, ATP6V1G2, ATP6V1B2, KCNS1, SLC4A8, SCN9A, NEDD4L, HCN4, SCN5A, SLC8A1, SLC12A4, KCTD19, ATP1A2, KCNK2…	0.0599484
GO:0007613	Memory	14	0.00249616	ADCY1, PSEN1, ITGA5, GRM7, SLC24A2, GRIN1, GRIN2A, CHRNB2, RPS6KB1, PLCB1, SNAP25, PTEN, VLDLR, NGF	0.0631704
GO:0042698	Ovulation cycle	20	0.00250808	EGFR, ERMP1, FOXL2, TAF4, STAT5B, FOXO3, VGF, MMP14, FSHR, TGFB2, KDR, INHBB, LEP, PGR, EREG, CCND2, NHLH2, FOXC1, PCYT1B, BMPR1B	0.0630927
GO:0060348	Bone development	31	0.00251233	CASR, ACHE, TUFT1, PAX1, MMP2, CBFB, TNFRSF11A, CTGF, TRAF6, RUNX2, WWOX, GHR, EGFR, BMP3, KLF10, NF1, SMAD5, IGF1, MMP14, WWTR1, MMP13, MEF2D, SP1, NAB1, FOXC1, STC1, SP7, COL1A1, EXT1, BMP8B, IGFBP5	0.0628301
GO:0050767	Regulation of neurogenesis	39	0.00251275	NBN, CDK5R1, LZTS1, NRP1, PPARG, SOX5, KIT, TIMP2, OTP, ZFP91, ROBO1, ROBO2, POU3F2, SEMA3A, ARHGDIA, MAG, NF1, MAP1B, GRIN1, DLL1, NTN1, NUMBL, THY1, NOTCH3, NTRK3, MIB1, ASCL1, NOTCH1, NDEL1, PSEN1, CCND2, NTRK2, NPTN, NEUROD1, PBX1, CHRNB2, NGFR, DBN1, NGF	0.0624781
GO:0006917	Induction of apoptosis	66	0.00275	ZMAT3, TP63, FASLG, FOXO3, ITSN1, PTEN, BTK, ARHGAP4, CUL3, ACVR1B, MAP3K5, CUL5, DAP, CASP2, DEDD2, SPN, WWOX, ARHGEF4, PRKCA, ARHGEF2, ARHGEF18, ARHGEF6, ARHGEF17, ARHGEF12, BCL2L13, BCL2L11, JMY, MAPK1, PSEN1, BNIP1, RASGRF2, HIPK2, UBC, RYR2, NGFR, NGF, DCC, TNF, PML, AKAP13, STK17A, DPF1, SOS2, PTH, DIABLO, TNFRSF19, DYRK2, TRAF6, CD5, RUNX3, PLAGL2, CFLAR, FOXL2, NACC1, CEBPB, ABR, HTT, KLF…	0.0677901
GO:0012502	Induction of programmed cell death	66	0.00297099	ZMAT3, TP63, FASLG, FOXO3, ITSN1, PTEN, BTK, ARHGAP4, CUL3, ACVR1B, MAP3K5, CUL5, DAP, CASP2, DEDD2, SPN, WWOX, ARHGEF4, PRKCA, ARHGEF2, ARHGEF18, ARHGEF6, ARHGEF17, ARHGEF12, BCL2L13, BCL2L11, JMY, MAPK1, PSEN1, BNIP1, RASGRF2, HIPK2, UBC, RYR2, NGFR, NGF, DCC, TNF, PML, AKAP13, STK17A, DPF1, SOS2, PTH, DIABLO, TNFRSF19, DYRK2, TRAF6, CD5, RUNX3, PLAGL2, CFLAR, FOXL2, NACC1, CEBPB, ABR, HTT, KLF…	0.072628
GO:0048661	Positive regulation of smooth muscle cell proliferation	12	0.00303511	PRKCA, EGFR, IL6, FLT1, TNF, S1PR1, EREG, JUN, STAT5B, TGFBR2, IGF1, RPS6KB1	0.0737209
GO:0042593	Glucose homeostasis	16	0.00309678	CYB5R4, PPARG, RPH3AL, PDE3B, FOXO3, VGF, PPARGC1A, USF1, IRS1, STAT3, SLC2A4, PLSCR3, SERPINE1, NEUROD1, CACNA1E, CACNA1C	0.0747432
GO:0033500	Carbohydrate homeostasis	16	0.00309678	CYB5R4, PPARG, RPH3AL, PDE3B, FOXO3, VGF, PPARGC1A, USF1, IRS1, STAT3, SLC2A4, PLSCR3, SERPINE1, NEUROD1, CACNA1E, CACNA1C	0.0747432
GO:0043405	Regulation of MAP kinase activity	34	0.00322123	TNF, ZAK, KITLG, ZEB2, KIT, SPRY4, S1PR2, IRAK3, MAP3K5, MDFIC, MAP3K2, MAP3K9, DUSP16, TGFA, SHC1, PRKAA1, SPRED1, GHR, SYK, EGFR, PRKCA, MAP2K1, MADD, PIK3CB, NF1, MET, MUL1, DUSP22, GRM1, TP73, GRM4, PSEN1, HIPK3, DUSP8	0.0772008
GO:0030334	Regulation of cell migration	39	0.00348741	ACVRL1, IL6ST, MMP9, CSF1, ONECUT2, JAG2, RPS6KB1, ABHD2, KIT, PTEN, TGFB2, S1PR1, TEK, ROBO4, UNC5C, EGFR, PTPRK, IL6, PTPRM, FLT1, MAP2K1, NF2, NF1, IGF1, MYO1F, IRS1, NTN1, KDR, THY1, HDAC5, MAPK1, CLIC4, PTP4A1, DLL4, F3, CXCL16, PDGFRA, TGFBR3, IGFBP5	0.0828592
GO:0001503	Ossification	29	0.00352307	CASR, ACHE, TUFT1, MMP2, CBFB, TNFRSF11A, CTGF, TRAF6, RUNX2, WWOX, EGFR, BMP3, KLF10, NF1, SMAD5, IGF1, MMP14, WWTR1, MMP13, MEF2D, SP1, NAB1, FOXC1, STC1, SP7, COL1A1, EXT1, BMP8B, IGFBP5	0.0832139
GO:0046879	Hormone secretion	15	0.00356802	CYB5R4, YWHAZ, IL6, HTT, VGF, FKBP1B, LEP, DGAT1, NEUROD1, RAPGEF4, LRP2, CACNA1C, SNAP25, SMPD3, GLP1R	0.0837734
GO:0048168	Regulation of neuronal synaptic plasticity	13	0.00361888	EGR1, ARC, NCDN, GRIN1, GRIN2A, KIT, VGF, SYNGR1, SYP, RAB5A, NPTN, DLG4, DBN1	0.0844585
GO:0031644	Regulation of neurological system process	36	0.0036727	ACHE, TNF, LZTS1, GNAI2, GRIK3, KIT, SYNGR1, VGF, SYP, ATP2B2, SLC24A2, DLG4, PRKACA, PPP3CA, EGR1, COL4A4, EGFR, ARC, NCDN, HTT, GRIN1, MAP1B, STXBP1, GRIN2A, NLGN2, GRM1, GRM3, PSEN1, NTRK2, UBC, NPTN, RAB5A, USP46, CHRNB2, DBN1, NGF	0.0852012
GO:0030155	Regulation of cell adhesion	33	0.00380477	TNF, ACVRL1, SRCIN1, CSF1, STAT5B, ONECUT2, JAG2, PDE3B, PTEN, SRC, RELL2, TGFB2, CD47, S1PR1, SMOC1, RASA1, SPN, ARHGDIA, MAP2K1, NF2, PIK3CB, PODXL, NF1, MYO1F, NID1, DLL1, CELSR2, MMP14, PRLR, TSC1, ITGA6, COL1A1, ADAM22	0.0876614
GO:0030036	Actin cytoskeleton organization	49	0.00382066	TRIOBP, TLN1, TCAP, WASF3, DIAPH1, MRAS, ELN, DIAPH3, WASF2, MYO9B, CYTH2, ARPC4, PRKG1, DAAM1, DAAM2, RHOU, CORO2B, CDC42, PFN2, RAC2, RALA, PAFAH1B1, WIPF1, CAP1, FMNL1, FMNL3, ARHGEF2, EPB41, NF2, ACTN4, TRPM7, NF1, ARHGEF17, PROX1, ARHGAP26, ELMO1, FMN1, PPP1R9A, EPB41L1, CAPN10, CDC42BPA, MYH11, SDCBP, OPHN1, WASL, DBN1, ADD1, MYH10, PARVA	0.0875447
GO:0051094	Positive regulation of developmental process	58	0.00392088	PPARD, CDX2, THRB, IL6ST, HPS4, PPARG, STAT5B, RPS6KB1, ITPKB, FOXO3, TGFB2, ACVR1B, ZFP91, ROBO1, ROBO2, DDAH1, SYK, PRKCA, SOCS3, SOCS5, PROX1, NUMBL, NDEL1, BTG1, JUN, F3, NPTN, NGFR, NGF, ACVR1, TNF, CSF1, BMPR2, KITLG, KIT, SRF, OTP, TAL1, RUNX2, ARHGDIA, LPL, IL6, MAP2K1, IKZF1, VHL, KLF10, MAP1B, SMAD5, TGFBR2, SMAD4, NTN1, NTRK3, LEP, NOTCH1, WNT7B, NEUROD1, BMPR1B, SASH3	0.0892663
GO:0070727	Cellular macromolecule localization	81	0.00400564	NPEPL1, AP1B1, HPS4, C16ORF70, PEX6, SYNGR1, CLTC, RAB3IP, SSR1, TGFB2, CDC42, CRY2, SRPR, ZFYVE9, SAR1B, AGAP3, STX6, EGFR, KDELR2, PTPRK, ARHGEF2, STX3, STX2, PGAP1, RPH3AL, VTI1B, IPO9, RPH3A, STX1B, BICD1, VTI1A, MAPK1, COPG2, ATG4D, JUN, SDCBP, TOM1, TOMM22, KPNA4, SEC23B, SRP9, ARL6IP1, STON2, PACS1, BBS4, YWHAZ, TNF, RTP1, PML, CACNB1, SNX2, SNX1, CTSA, NAPB, NAGPA, AP3M1, PIKFYVE, DUSP16,…	0.0906317
GO:0001541	Ovarian follicle development	14	0.0040909	INHBB, ERMP1, FOXL2, TAF4, EREG, CCND2, FOXC1, PCYT1B, FOXO3, BMPR1B, MMP14, VGF, FSHR, KDR	0.0919913
GO:0002790	Peptide secretion	14	0.0040909	LEP, CYB5R4, IL6, DGAT1, HTT, NEUROD1, RAPGEF4, ABCA1, CACNA1C, VGF, FKBP1B, SNAP25, GLP1R, SMPD3	0.0919913
GO:0043434	Response to peptide hormone stimulus	36	0.00410442	CAV2, PPARG, STAT5B, PDE3B, RPS6KB1, FOXO4, VGF, EIF4EBP1, SHC1, PIK3R3, CCNA2, GHR, PRKCA, AR, WDTC1, SOCS2, PTPN2, SOCS3, MAP1B, NR4A3, APPL1, USF1, IRS1, STAT3, LEP, HDAC5, GRB10, CAPN10, BTG2, TSC1, CCND2, GSK3A, COL1A1, ABCC5, VLDLR, NGF	0.0918037
GO:0006813	Potassium ion transport	37	0.00433369	KCNC2, KCNC1, KCNC4, KCNAB3, KCNAB1, ATP1B4, KCNA1, KCNA4, KCNJ10, KCNA6, KCNJ12, KCNIP1, KCNK10, KCNIP3, KCNS1, KCNQ3, SLC24A4, SLC24A3, SLC24A2, KCNK5, VPS4B, HCN4, SLC12A7, KCND2, SLC12A4, KCTD19, KCTD21, KCTD20, ATP1A2, KCNK2, KCNJ5, KCTD10, TSC1, KCNN3, KCTD17, KCTD15, KCTD16	0.0961896
GO:0048660	Regulation of smooth muscle cell proliferation	15	0.0044558	PRKCA, EGFR, IL6, FLT1, TNF, STAT5B, TGFBR2, SF1, IGF1, RPS6KB1, IL15, S1PR1, EREG, JUN, IGFBP5	0.0982633
GO:0006366	Transcription from RNA polymerase II promoter	50	0.0046772	SCAF1, E2F2, TAF1C, HLF, CDX2, CCNT1, PAX5, PAX2, FOXO4, PAX1, CBFB, TMF1, GTF2E1, MED27, FOSL1, TAF4B, GMEB2, PPARGC1A, GTF2H1, ELL2, MNT, LCOR, MED1, SUPT3H, LCORL, POLR2L, ELL, FOXM1, BMPR2, SOX5, NFIX, NFYA, POU2F2, NFAT5, NKX3-2, NFATC4, NFATC3, RUNX3, MAF, MAFF, TAF4, CEBPB, KLF13, CREB5, USF1, TRPS1, HIF3A, IRF1, TCEB3, NFIC	0.102376
GO:0048511	Rhythmic process	31	0.0047164	HLF, ERMP1, PRF1, STAT5B, FOXO3, VGF, TGFB2, PGR, CRY2, TEF, PER1, PCYT1B, ARNTL2, EGFR, FOXL2, TAF4, GRIN2A, MMP14, FSHR, KDR, INHBB, LEP, EREG, CCND2, JUN, NHLH2, CHRNB2, FOXC1, BMPR1B, CLOCK, OPN4	0.10267
GO:0047496	Vesicle transport along microtubule	6	0.00487421	DYNC1I1, NDEL1, MAP2K1, HTT, PAFAH1B1, HAP1	0.105395
GO:0007164	Establishment of tissue polarity	6	0.00487421	FOXF2, TP63, FZD3, CELSR1, FZD5, FZD6	0.105395
GO:0034613	Cellular protein localization	80	0.00490613	NPEPL1, AP1B1, HPS4, C16ORF70, PEX6, SYNGR1, CLTC, RAB3IP, SSR1, TGFB2, CDC42, CRY2, SRPR, ZFYVE9, SAR1B, AGAP3, STX6, EGFR, KDELR2, PTPRK, ARHGEF2, STX3, STX2, PGAP1, RPH3AL, VTI1B, IPO9, RPH3A, STX1B, VTI1A, MAPK1, COPG2, ATG4D, JUN, SDCBP, TOM1, TOMM22, KPNA4, SEC23B, SRP9, ARL6IP1, STON2, PACS1, BBS4, YWHAZ, TNF, RTP1, PML, CACNB1, SNX2, SNX1, CTSA, NAPB, NAGPA, AP3M1, PIKFYVE, DUSP16, STX16,…	0.105521
GO:0044265	Cellular macromolecule catabolic process	131	0.00532672	BTRC, RNF216, ZNRF1, USP51, OTUB2, KLHL3, CNOT4, CUL3, CUL5, FBXO28, PAN2, PAN3, SOCS2, SOCS3, ENC1, SOCS6, UBR2, SOCS5, SKP1, MIB1, KDM2B, KDM2A, UBR7, PSMA5, BACE1, RAD18, ASB2, ASB4, ASB6, RAD23A, PNPT1, RAB40C, OAS2, LIN28A, DERL3, UBE2D4, UBE2D3, UBE2D2, FBXW4, HECTD3, RNF11, FBXW2, FBXO41, TRAF6, UBE2D1, FBXO9, SPOP, SMG6, MUL1, SMG1, UBE2L3, CDC27, URM1, CBLB, DCP2, OTUB1, RNF2, SMURF2, HE…	0.113492
GO:0006811	Ion transport	138	0.00539981	KCNC2, CALHM1, KCNC1, SLC44A1, KCNC4, SLC44A2, SCN3A, SLC22A12, GRIK3, ATP1B4, SLC9A2, AQP1, ATP2B1, ATP2B2, ATP2B3, KCNK5, GRID2, VPS4B, SLC4A4, SLC12A7, KCND2, SCN2B, STIM2, GRIN2A, RYR2, AKAP7, CAV2, CLCN3, SLC38A3, SCN1A, SLC38A2, SCN1B, PANX1, KCNA1, CACNB1, KCNA4, SFXN1, KCNA6, ATP6V1B2, FXYD6, SFXN5, SLC11A2, TTYH3, KCNS1, SCN9A, SLC30A4, SLC30A2, SLC30A3, HCN4, SLC30A7, PRAF2, GABRA1, GAB…	0.114397
GO:0030705	Cytoskeleton-dependent intracellular transport	16	0.00576553	DYNC1I1, MYO5A, KIF3B, MAP2K1, HTT, WASF2, MYO9B, KLC2, KIF1B, NDEL1, PAFAH1B1, WIPF1, HAP1, LRPPRC, APBA1, MYH10	0.121084
GO:0007219	Notch signaling pathway	16	0.00576553	DTX4, MAML1, JAG2, TP63, DLL1, SPEN, NOTCH3, ASCL1, MIB1, NOTCH1, PSEN1, DLL4, HEYL, NLE1, FOXC1, NEUROD4	0.121084
GO:0010970	Microtubule-based transport	11	0.00586392	DYNC1I1, KIF3B, KIF1B, NDEL1, MAP2K1, HTT, PAFAH1B1, KLC2, HAP1, LRPPRC, APBA1	0.12243
GO:0030814	Regulation of cAMP metabolic process	26	0.00586942	PALM, ADCY1, ADCY2, GNAI2, ADCY5, ADCYAP1R1, ABCA1, TIMP2, EDNRA, S1PR1, PTH, CAP1, NF1, RXFP2, NPR3, FSHR, GRM4, GRM3, RGS1, GNAQ, ADCY9, GRM7, NTRK2, TSHR, GLP1R, OPRD1	0.121949
GO:0034330	Cell junction organization	17	0.00592248	PTPRK, TLN1, SHROOM2, MPZ, NF2, NLGN2, GJA1, STRN, TGFB2, THY1, NUMBL, CDC42, TNS1, ITGA6, ITGA5, DSG1, LAMC1	0.122397
GO:0050770	Regulation of axonogenesis	17	0.00592248	MAG, NRP1, MAP1B, GRIN1, NTN1, THY1, NTRK3, ZFP91, NDEL1, PSEN1, ROBO1, ROBO2, POU3F2, SEMA3A, NGFR, ARHGDIA, NGF	0.122397
GO:0022602	Ovulation cycle process	18	0.00600094	ERMP1, FOXL2, TAF4, STAT5B, FOXO3, VGF, MMP14, FSHR, TGFB2, KDR, INHBB, LEP, PGR, EREG, CCND2, FOXC1, PCYT1B, BMPR1B	0.123329
GO:0050772	Positive regulation of axonogenesis	10	0.00641582	NTRK3, ZFP91, NDEL1, ROBO1, MAP1B, ROBO2, NGFR, NTN1, ARHGDIA, NGF	0.130679
GO:0007215	Glutamate signaling pathway	10	0.00641582	GRM4, CDK5R1, GNAQ, SSTR1, GRIK3, GRIN1, GRID2, GRIN2A, GRIA3, HOMER1	0.130679
GO:0007162	Negative regulation of cell adhesion	14	0.00642062	ACVRL1, SRCIN1, MAP2K1, NF2, PODXL, MYO1F, PDE3B, MMP14, PTEN, ADAM22, COL1A1, ARHGDIA, SPN, RASA1	0.130158
GO:0007507	Heart development	46	0.00657211	NRP2, POU6F1, BBS4, NRP1, TCAP, WNT3A, SOX4, GJA1, SOX6, SRF, PTEN, TGFB2, EDNRA, ALDH1A2, MYOCD, GYS1, NFATC4, NFATC3, DVL3, ALPK3, TBX2, TGFBR1, NF1, TGFBR2, RPGRIP1L, TEAD1, CBY1, PROX1, FOXP4, FOXP1, SOD2, HDAC5, MIB1, HHEX, NOTCH1, TSC1, PSEN1, GNAQ, MYH11, TGFBR3, ZFPM2, FOXC1, ADAM19, ACVR1, MED1, MYH10	0.132405
GO:0051130	Positive regulation of cellular component organization	40	0.0066584	CAV2, BBS4, TNF, PML, KIT, SRF, TGFB2, CDC42, ZFP91, ROBO1, RALA, TGFA, ROBO2, TNKS, RANBP1, NEDD4L, TERF2, ARHGDIA, ARHGEF10L, SYNPO, PRKCA, ACTN4, NF2, TGFBR1, MAP1B, SMAD4, IGF1, PROX1, NTN1, PPARGC1A, NUMBL, UBE2N, NTRK3, MIB1, NDEL1, EREG, TSC1, NGFR, EIF5A2, NGF	0.133407
GO:0002521	Leukocyte differentiation	31	0.00669254	TNF, MMP9, CSF1, PPARG, STAT5B, JAG2, RAG1, SOX4, ITPKB, IL15, KIT, PAX1, CBFB, CDC42, CD4, TRAF6, SPN, SYK, EGR1, KLF6, CEBPE, IKZF1, CEBPG, TGFBR2, NFAM1, FOXP1, HDAC5, CARD11, PSEN1, IRF1, TSHR	0.133428
GO:0048169	Regulation of long-term neuronal synaptic plasticity	9	0.00681983	SYP, EGR1, GRIN1, RAB5A, DLG4, NPTN, GRIN2A, KIT, SYNGR1	0.135171
GO:0008038	Neuron recognition	9	0.00681983	NCAM2, CDK5R1, NRP1, OPCML, DYNLL2, CNTNAP2, PCDH12, SEMA3A, GAP43	0.135171
GO:0021885	Forebrain cell migration	8	0.00690894	ARX, PSEN1, EMX2, LRP8, LHX6, PAFAH1B1, POU3F2, RELN	0.136194
GO:0034199	Activation of protein kinase A activity	8	0.00690894	ADCY1, PRKAR2A, ADCY2, ADCY9, ADCY5, PRKAR1B, PRKACA, PRKACB	0.136194
GO:0030879	Mammary gland development	18	0.00713117	CAV2, RXFP1, TBX2, CREB1, WNT3A, STAT5B, MET, IGF1, NTN1, IRS1, USF2, BCL2L11, PGR, ATP2B2, PRLR, SLC30A4, HOXB9, APLN	0.139633
GO:0009057	Macromolecule catabolic process	139	0.00713144	BTRC, RNF216, ZNRF1, USP51, OTUB2, KLHL3, CNOT4, CUL3, CUL5, FBXO28, PAN2, PAN3, SOCS2, SOCS3, ENC1, SOCS6, UBR2, SOCS5, SKP1, MIB1, KDM2B, CHID1, KDM2A, UBR7, PSMA5, BACE1, RAD18, ASB2, ASB4, ASB6, RAD23A, PNPT1, RAB40C, OAS2, LIN28A, DERL3, CHIT1, UBE2D4, UBE2D3, UBE2D2, FBXW4, HECTD3, RNF11, FBXW2, FBXO41, UBE2D1, TRAF6, FBXO9, SPOP, SMG6, MUL1, SMG1, UBE2L3, CDC27, URM1, CBLB, DCP2, OTUB1, RN…	0.139009
GO:0030072	Peptide hormone secretion	13	0.0074513	LEP, CYB5R4, IL6, DGAT1, HTT, NEUROD1, RAPGEF4, CACNA1C, VGF, FKBP1B, SNAP25, GLP1R, SMPD3	0.144145
GO:0021510	Spinal cord development	13	0.0074513	PHOX2A, EVX1, RFX4, MDGA1, MDGA2, NF1, PROX1, HOXC10, ASCL1, PAX7, GDF11, RELN, PBX3	0.144145
GO:0048593	Camera-type eye morphogenesis	14	0.00792643	SHROOM2, PTPRM, SOX1, BHLHE22, YY1, NF1, VSX2, PROX1, THY1, PVRL1, SP1, PVRL3, POU2F1, GDF11	0.151956
GO:0032868	Response to insulin stimulus	25	0.00793352	PPARG, PDE3B, RPS6KB1, FOXO4, VGF, EIF4EBP1, SHC1, PIK3R3, GHR, WDTC1, AR, SOCS3, PTPN2, APPL1, IRS1, USF1, HDAC5, LEP, GRB10, CAPN10, TSC1, GSK3A, CCND2, ABCC5, VLDLR	0.151412
GO:0034097	Response to cytokine stimulus	21	0.00797644	PRKCA, GNAO1, IL6ST, SOCS3, PML, SRF, SRC, STAT3, EPHA3, STAT6, ALDH1A2, IRAK3, MYD88, CXCL16, JUN, PDGFRA, TMEM102, FOSL1, PGGT1B, PLA2G5, GHR	0.151502
GO:0009914	Hormone transport	15	0.00823272	CYB5R4, YWHAZ, IL6, HTT, VGF, FKBP1B, LEP, DGAT1, NEUROD1, RAPGEF4, LRP2, CACNA1C, SNAP25, SMPD3, GLP1R	0.155308
GO:0046545	Development of primary female sexual characteristics	19	0.00832625	ERMP1, FOXL2, TAF4, STAT5B, TP63, FOXO3, VGF, MMP14, FSHR, KDR, INHBB, LEP, PGR, EREG, CCND2, FOXC1, PCYT1B, BMPR1B, FANCA	0.156254
GO:0046660	Female sex differentiation	19	0.00832625	ERMP1, FOXL2, TAF4, STAT5B, TP63, FOXO3, VGF, MMP14, FSHR, KDR, INHBB, LEP, PGR, EREG, CCND2, FOXC1, PCYT1B, BMPR1B, FANCA	0.156254
GO:0030029	Actin filament-based process	50	0.0083466	MYO5A, TRIOBP, TLN1, TCAP, WASF3, DIAPH1, MRAS, ELN, DIAPH3, WASF2, MYO9B, CYTH2, ARPC4, PRKG1, DAAM1, DAAM2, RHOU, CORO2B, CDC42, PFN2, RAC2, RALA, PAFAH1B1, WIPF1, CAP1, FMNL1, FMNL3, ARHGEF2, EPB41, NF2, ACTN4, TRPM7, NF1, ARHGEF17, PROX1, ARHGAP26, ELMO1, FMN1, PPP1R9A, EPB41L1, CAPN10, CDC42BPA, MYH11, SDCBP, OPHN1, WASL, DBN1, ADD1, MYH10, PARVA	0.155931
GO:0016055	Wnt receptor signaling pathway	31	0.00835916	BTRC, WNT3A, MITF, STRN, SOX4, CXXC4, CSNK2A2, WNT1, WNT3, FBXW4, RSPO2, FRAT1, HBP1, TBL1XR1, DVL3, CSNK1G1, CSNK1G2, LDB1, CELSR2, FZD3, FRZB, FZD5, FZD4, WNT2B, FZD6, HHEX, WNT7B, SFRP1, KREMEN1, LRP6, TBL1X	0.155478
GO:0008585	Female gonad development	18	0.00842687	ERMP1, FOXL2, TAF4, STAT5B, FOXO3, VGF, MMP14, FSHR, KDR, INHBB, LEP, PGR, EREG, CCND2, FOXC1, PCYT1B, BMPR1B, FANCA	0.155969
GO:0030817	Regulation of cAMP biosynthetic process	25	0.00900925	PALM, ADCY1, ADCY2, GNAI2, ADCY5, ADCYAP1R1, ABCA1, EDNRA, S1PR1, PTH, CAP1, NF1, RXFP2, NPR3, FSHR, GRM4, GRM3, RGS1, GNAQ, ADCY9, GRM7, NTRK2, TSHR, GLP1R, OPRD1	0.165146
GO:0048705	Skeletal system morphogenesis	27	0.00924155	ZFAND5, NDST1, PRRX1, PAX1, MMP2, HOXC8, HOXA3, HOXA5, CTGF, CHST11, NKX3-2, ALX4, RUNX2, WWOX, GHR, TGFBR1, ARID5B, TGFBR2, SIX4, HOXB3, MEF2D, PSEN1, NAB1, PDGFRA, COL1A1, BMPR1B, TCF15	0.168331
GO:0043547	Positive regulation of GTPase activity	9	0.00937431	GNAO1, NDEL1, S1PR1, SYDE2, MAP2K1, TSC1, RALBP1, NF1, THY1	0.169829
GO:0021766	Hippocampus development	9	0.00937431	BBS1, BBS4, TSC1, WNT3A, EMX2, LRP8, PAFAH1B1, ZEB2, TP73	0.169829
GO:0048538	Thymus development	9	0.00937431	HOXA3, PSEN1, IKZF1, JARID2, TGFBR1, PBX1, SIX4, PAX1, BCL2L11	0.169829
GO:0045761	Regulation of adenylate cyclase activity	24	0.00941885	PALM, ADCY1, ADCY2, GNAI2, ADCY5, ADCYAP1R1, NF1, RXFP2, NPR3, FSHR, EDNRA, GRM4, GRM3, S1PR1, RGS1, GNAQ, ADCY9, GRM7, PTH, NTRK2, CAP1, TSHR, GLP1R, OPRD1	0.169858
GO:0007369	Gastrulation	19	0.00972371	BBS4, TBX6, NF2, HTT, WNT3A, LDB1, BMPR2, SMAD4, NR4A3, CUL3, WNT3, RNF2, LRP6, PRKACA, FOXC1, EXT1, NSD1, PPAP2B, ACVR1	0.174148
GO:0006949	Syncytium formation	7	0.00984345	CAST, NOS1, CD44, DYRK1B, NEO1, ADAM12, ERCC1	0.175379
GO:0021795	Cerebral cortex cell migration	7	0.00984345	ARX, PSEN1, LRP8, LHX6, PAFAH1B1, POU3F2, RELN	0.175379
GO:0007632	Visual behavior	11	0.0098788	ATXN1, SLC1A2, PDE1B, HTT, NF1, GRIN1, GRIN2A, CHRNB2, ATP1A2, KIT, CACNA1C	0.175234
GO:0048754	Branching morphogenesis of a tube	18	0.00990438	NRP1, FLT1, PGF, DICER1, TGFBR2, SMAD4, IGF1, PAX2, MMP14, KDR, SEMA5A, EDNRA, NOTCH1, CD44, HOXA5, PBX1, PLXND1, ACVR1	0.174933
GO:0051963	Regulation of synaptogenesis	8	0.00990829	PRKCA, COL4A4, PVRL1, GRIN1, UBC, CHRNB2, AGRN, SNAP25	0.174287
GO:0007179	Transforming growth factor beta receptor signaling pathway	17	0.0100156	WFIKKN2, PTPRK, ACVRL1, KLF10, CREB1, TGFBR1, SMAD5, TGFBR2, SMAD4, PML, DUSP22, TGFB2, ARRB2, JUN, ZFYVE9, TGFBR3, ACVR1	0.175298
GO:0007612	Learning	17	0.0100156	HTT, NF1, GRIN1, GRIN2A, ATP1A2, KIT, ATXN1, GRM4, PDE1B, JUN, GRM7, SLC24A2, DLG4, CHRNB2, PLCB1, CACNA1C, FOSL1	0.175298
GO:0048729	Tissue morphogenesis	39	0.0102601	BBS4, TCAP, PGF, WNT3A, JAG2, BMPR2, TP63, ZEB2, PAX2, TGFB2, RGMA, ALDH1A2, WNT3, CD44, HOXA5, PRKACA, TRAF6, IPMK, RUNX3, TBX6, NF2, HTT, SMAD4, FZD3, NR4A3, CELSR1, PROX1, SHANK3, FZD6, MIB1, NOTCH1, TSC1, ZIC5, TGFBR3, PBX1, FOXC1, COL1A1, NGFR, ACVR1	0.178471
GO:0030799	Regulation of cyclic nucleotide metabolic process	27	0.010388	PALM, ADCY1, ADCY2, GNAI2, ADCY5, ADCYAP1R1, ABCA1, TIMP2, EDNRA, S1PR1, PTH, GUCY1A3, CAP1, NF1, RXFP2, NPR3, FSHR, GRM4, GRM3, RGS1, GNAQ, ADCY9, GRM7, NTRK2, TSHR, GLP1R, OPRD1	0.179774
GO:0030073	Insulin secretion	10	0.0112292	LEP, CYB5R4, DGAT1, HTT, NEUROD1, RAPGEF4, CACNA1C, VGF, FKBP1B, GLP1R	0.192146
GO:0008542	Visual learning	10	0.0112292	ATXN1, PDE1B, HTT, NF1, GRIN1, GRIN2A, CHRNB2, ATP1A2, KIT, CACNA1C	0.192146
GO:0001952	Regulation of cell-matrix adhesion	10	0.0112292	ACVRL1, NF2, TSC1, PIK3CB, CSF1, NF1, ONECUT2, MMP14, PTEN, RASA1	0.192146
GO:0007178	Transmembrane receptor protein serine/threonine kinase signaling pathway	25	0.0115166	WFIKKN2, ACVRL1, PML, BMPR2, TGFB2, ACVR1B, UBE2D3, ZFYVE9, UBE2D1, PTPRK, TGFBR1, CREB1, KLF10, SMAD5, TGFBR2, SMAD4, DUSP22, SKI, ARRB2, JUN, HIPK2, TGFBR3, SMURF2, BMPR1B, ACVR1	0.195802
GO:0009123	Nucleoside monophosphate metabolic process	18	0.0115806	ADCY1, ADCY2, ADCY5, PDE3B, PDE4D, CNP, AMPD3, PFAS, ATP2B2, THTPA, ADCY9, PDE4A, PTH, PDE5A, GUCY1A2, GUCY1A3, IMPDH1, PRPS2	0.196016
GO:0060537	Muscle tissue development	29	0.0116259	ZFAND5, CAV2, TCAP, ELN, TP63, PTEN, TGFB2, PAX7, AGRN, PPP3CA, FOXL2, TBX2, NF1, CBY1, SIX4, MBNL1, HOMER1, PROX1, FOXP1, TSC1, MEOX2, MYH11, VGLL2, TGFBR3, ZFPM2, FOXC1, CHRND, MYH10, IGFBP5	0.195944
GO:0010810	Regulation of cell-substrate adhesion	14	0.0117618	ACVRL1, NF2, PIK3CB, CSF1, NF1, ONECUT2, NID1, MMP14, PTEN, RELL2, TSC1, SMOC1, COL1A1, RASA1	0.197239
GO:0044087	Regulation of cellular component biogenesis	32	0.0119705	TRIOBP, BBS4, CAV2, ACVRL1, ELN, KIT, SRF, PTEN, CDC42, EIF4EBP1, S1PR1, PVRL1, RALA, PRKAA1, AGRN, SNAP25, ARHGEF10L, RASA1, SYNPO, COL4A4, PRKCA, NF2, TGFBR1, MAP1B, GRIN1, STXBP1, MMP14, PROX1, TSC1, UBC, CHRNB2, ADD1	0.199614
GO:0010647	Positive regulation of cell communication	64	0.0119825	PPARD, SLC44A2, ACVRL1, IL6ST, PRRX1, TP63, GJA1, FASLG, ZEB2, ITPKB, ITSN1, TGFB2, ACVR1B, ZFP91, MYD88, TMEM9B, MIER1, SLC24A2, TGFA, SYK, GHR, EGFR, GOLT1B, ESR1, NFAM1, TMEM189, MBD2, IRS1, UBE2N, CARD11, HHEX, GRM4, ASCL1, EREG, F3, HIPK2, UBC, RELN, CAV2, TNF, CSF1, SOX4, KIT, SRC, MAP3K3, PTH, CD4, CC2D1A, TRAF6, COL4A4, CFLAR, IL6, FLT1, TGFBR1, SMAD4, IGF1, DUSP22, MUL1, LEP, CDKN1C, CDK…	0.199031
GO:0051272	Positive regulation of cell motion	24	0.0121031	EGFR, IL6, FLT1, MAP2K1, ACTN4, IL6ST, MMP9, CSF1, TGFBR1, ONECUT2, STAT5B, MYO1F, IGF1, RPS6KB1, KIT, IRS1, TGFB2, KDR, MAPK1, S1PR1, CXCL16, F3, PTP4A1, PDGFRA	0.200066
GO:0022604	Regulation of cell morphogenesis	30	0.0121911	PALM, NRP1, LZTS1, CDC42SE1, RHOU, TGFB2, ZFP91, ROBO1, ROBO2, POU3F2, SEMA3A, ARHGDIA, RASA1, MAG, PALM2-AKAP2, MAP1B, GRIN1, SMAD4, NTN1, THY1, KDR, NUMBL, NTRK3, NDEL1, PSEN1, TGFBR3, CHRNB2, NGFR, NGF, MYH10	0.200611
GO:0021761	Limbic system development	11	0.0125388	BBS1, BBS4, TSC1, WNT3A, EMX2, LRP8, PAFAH1B1, POU3F2, ZEB2, TP73, OTP	0.204958
GO:0035264	Multicellular organism growth	9	0.0125777	BBS1, WDTC1, SLC1A2, HOXA5, ARID5B, IGF1, ERCC1, APBA1, ADD1	0.20476
GO:0042592	Homeostatic process	132	0.0128772	CASR, IL6ST, SLC22A12, GRIK3, SLC9A2, STAT5B, SLC7A8, PDE3B, FOXO3, ATP2B2, ZFP91, CUL5, S1PR1, SLC2A4, SERPINE1, GRID2, SLC12A7, KCND2, PIK3CB, C11ORF31, STIM2, GRIN2A, PPARGC1A, IRS1, TRERF1, BCL2L11, JUN, RYR2, STC1, GLP1R, ADD1, CCL1, BBS4, CLCN3, SCN1A, GCLC, SFXN1, BDKRB2, SOX6, ABCA1, SRF, HSPA1L, SLC11A2, TAL1, RAC2, P2RY2, SLC30A4, MAFG, SEPW1, LPL, HERPUD1, SMG6, HTT, SMAD5, GRIN1, ACAC…	0.208338
GO:0060562	Epithelial tube morphogenesis	18	0.0134729	BBS4, PGF, SMAD4, ZEB2, FZD3, CELSR1, PAX2, SHANK3, FZD6, RGMA, MIB1, TSC1, CD44, HOXA5, ZIC5, PBX1, TRAF6, IPMK	0.216107
GO:0009967	Positive regulation of signal transduction	58	0.0136203	PPARD, SLC44A2, ACVRL1, IL6ST, PRRX1, TP63, GJA1, FASLG, ZEB2, ITPKB, ITSN1, TGFB2, ZFP91, ACVR1B, MYD88, TMEM9B, MIER1, TGFA, SYK, GHR, GOLT1B, ESR1, NFAM1, TMEM189, MBD2, IRS1, UBE2N, CARD11, HHEX, GRM4, ASCL1, EREG, F3, HIPK2, RELN, CAV2, TNF, CSF1, SOX4, KIT, SRC, MAP3K3, PTH, CD4, CC2D1A, TRAF6, CFLAR, IL6, FLT1, TGFBR1, SMAD4, MUL1, DUSP22, IGF1, LEP, CDKN1C, CDKN2AIP, TMOD2	0.217408
GO:0031279	Regulation of cyclase activity	24	0.013658	PALM, ADCY1, ADCY2, GNAI2, ADCY5, ADCYAP1R1, NF1, RXFP2, NPR3, FSHR, EDNRA, GRM4, GRM3, S1PR1, RGS1, GNAQ, ADCY9, GRM7, PTH, NTRK2, CAP1, TSHR, GLP1R, OPRD1	0.217147
GO:0030802	Regulation of cyclic nucleotide biosynthetic process	26	0.0137763	PALM, ADCY1, ADCY2, GNAI2, ADCY5, ADCYAP1R1, ABCA1, EDNRA, S1PR1, PTH, GUCY1A3, CAP1, NF1, RXFP2, NPR3, FSHR, GRM4, GRM3, RGS1, GNAQ, ADCY9, GRM7, NTRK2, TSHR, GLP1R, OPRD1	0.218022
GO:0030808	Regulation of nucleotide biosynthetic process	26	0.0137763	PALM, ADCY1, ADCY2, GNAI2, ADCY5, ADCYAP1R1, ABCA1, EDNRA, S1PR1, PTH, GUCY1A3, CAP1, NF1, RXFP2, NPR3, FSHR, GRM4, GRM3, RGS1, GNAQ, ADCY9, GRM7, NTRK2, TSHR, GLP1R, OPRD1	0.218022
GO:0002089	Lens morphogenesis in camera-type eye	6	0.013883	SHROOM2, SOX1, PVRL1, PVRL3, POU2F1, PROX1	0.218728
GO:0010812	Negative regulation of cell-substrate adhesion	6	0.013883	ACVRL1, NF2, COL1A1, MMP14, PTEN, RASA1	0.218728
GO:0048663	Neuron fate commitment	13	0.0139125	EVX1, TGFBR1, SMAD4, JAG2, TGFB2, NOTCH3, HOXC10, ASCL1, WNT1, CDC42, NOTCH1, PAX7, LHX6	0.218352
GO:0006886	Intracellular protein transport	71	0.014247	NPEPL1, AP1B1, HPS4, C16ORF70, PEX6, SYNGR1, CLTC, SSR1, TGFB2, CRY2, SRPR, ZFYVE9, SAR1B, AGAP3, STX6, KDELR2, ARHGEF2, STX3, STX2, PGAP1, RPH3AL, VTI1B, IPO9, RPH3A, STX1B, VTI1A, MAPK1, COPG2, ATG4D, JUN, SDCBP, TOM1, TOMM22, KPNA4, SEC23B, SRP9, ARL6IP1, STON2, PACS1, YWHAZ, TNF, PML, CACNB1, SNX2, SNX1, CTSA, NAPB, NAGPA, AP3M1, DUSP16, STX16, PEX14, PPP3CA, STX11, STX10, TNPO1, PEX10, APBA1…	0.222204
GO:0021955	Central nervous system neuron axonogenesis	7	0.0144192	PRKCA, DCC, NDEL1, PAFAH1B1, CHRNB2, EPHB3, DCLK1	0.223781
GO:0051099	Positive regulation of binding	20	0.0144944	IL6, TNF, EPB41, CEBPG, SKI, NFAM1, TMEM189, JMY, UBE2N, HDAC5, CARD11, IRAK3, MYD88, HIPK2, CALM3, TGFBR3, EDA, ERC1, MAP3K13, ADD1	0.224017
GO:0006140	Regulation of nucleotide metabolic process	27	0.0145351	PALM, ADCY1, ADCY2, GNAI2, ADCY5, ADCYAP1R1, ABCA1, TIMP2, EDNRA, S1PR1, PTH, GUCY1A3, CAP1, NF1, RXFP2, NPR3, FSHR, GRM4, GRM3, RGS1, GNAQ, ADCY9, GRM7, NTRK2, TSHR, GLP1R, OPRD1	0.223781
GO:0032869	Cellular response to insulin stimulus	18	0.0155989	WDTC1, PTPN2, PPARG, PDE3B, FOXO4, APPL1, USF1, IRS1, HDAC5, GRB10, EIF4EBP1, CAPN10, CCND2, GSK3A, SHC1, PIK3R3, VLDLR, GHR	0.237322
GO:0043583	Ear development	23	0.0162064	SHROOM2, TSHZ1, TCAP, MAFB, USH1G, WNT3A, PRRX1, JAG2, NEUROG1, DLL1, FZD3, NR4A3, SIX4, ZIC1, PAX2, PROX1, BCL2L11, FZD6, ATP2B2, WNT1, PDGFRA, NKX3-2, TCF15	0.244545
GO:0006512	Ubiquitin cycle	9	0.016515	UBE2D4, UBE2D2, USP2, SOCS3, HECTD3, UBE2W, USP37, NEDD4L, SOCS5	0.247749
GO:0001889	Liver development	15	0.0167632	JARID2, CEBPG, NF1, ONECUT2, STAT5B, RPGRIP1L, PROX1, SOD2, ALDH1A2, HHEX, NOTCH1, SP1, CCND2, TGFBR3, MED1	0.250132
GO:0043069	Negative regulation of programmed cell death	68	0.0170504	SNCB, STAT5B, MITF, TP63, PAX2, ITSN1, PTEN, PAK7, ZFP91, BAG4, MYD88, PAX7, CHST11, DNAJC5, CASP2, DHCR24, EGFR, SOCS2, SOCS3, RXFP2, PIM1, ESR1, BTG2, PSEN1, BNIP1, HIPK3, F3, HIPK2, UBC, FOXC1, NGFR, PRNP, NGF, ACVR1, YWHAZ, GCLC, TNF, XIAP, RAG1, SOX4, BCL2L2, KIT, BDKRB2, PEA15, NKX3-2, TRAF6, ARHGDIA, RASA1, ERCC1, CFLAR, IL6, CEBPB, HTT, VHL, TGFBR1, GRIN1, IGF1, BIRC6, STRADB, ANXA4, TP73…	0.252991
GO:0051339	Regulation of lyase activity	24	0.0172428	PALM, ADCY1, ADCY2, GNAI2, ADCY5, ADCYAP1R1, NF1, RXFP2, NPR3, FSHR, EDNRA, GRM4, GRM3, S1PR1, RGS1, GNAQ, ADCY9, GRM7, PTH, NTRK2, CAP1, TSHR, GLP1R, OPRD1	0.254607
GO:0051216	Cartilage development	19	0.0172801	PRKCA, BMP3, EVC, PRRX1, SOX5, SOX6, MMP13, HOXB3, MEF2D, HOXA3, HOXA5, CTGF, PAX7, CHST11, COL1A1, BMPR1B, RUNX2, BMP8B, GHR	0.254227
GO:0031099	Regeneration	18	0.0179765	RTN4RL1, SOCS3, ALDOC, TGFBR1, PPARG, MAP1B, AXL, IGF1, NR4A3, NOTCH3, NOTCH1, CDKN1A, PAX7, SERPINE1, LRP2, CCNA2, GAP43, PLAU	0.262195
GO:0010720	Positive regulation of cell development	18	0.0179765	PPARG, MAP1B, SMAD4, KIT, NTN1, TGFB2, OTP, NUMBL, NTRK3, ZFP91, NOTCH1, NDEL1, ROBO1, NPTN, ROBO2, NGFR, ARHGDIA, NGF	0.262195
GO:0060548	Negative regulation of cell death	68	0.0180612	SNCB, STAT5B, MITF, TP63, PAX2, ITSN1, PTEN, PAK7, ZFP91, BAG4, MYD88, PAX7, CHST11, DNAJC5, CASP2, DHCR24, EGFR, SOCS2, SOCS3, RXFP2, PIM1, ESR1, BTG2, PSEN1, BNIP1, HIPK3, F3, HIPK2, UBC, FOXC1, NGFR, PRNP, NGF, ACVR1, YWHAZ, GCLC, TNF, XIAP, RAG1, SOX4, BCL2L2, KIT, BDKRB2, PEA15, NKX3-2, TRAF6, ARHGDIA, RASA1, ERCC1, CFLAR, IL6, CEBPB, HTT, VHL, TGFBR1, GRIN1, IGF1, BIRC6, STRADB, ANXA4, TP73…	0.262388
GO:0048641	Regulation of skeletal muscle tissue development	10	0.0183299	COL4A4, HDAC5, NOTCH1, MYOCD, BTG1, UBC, RPS6KB1, AGRN, MBNL3, ACVR1	0.264874
GO:0018105	Peptidyl-serine phosphorylation	10	0.0183299	PRKCA, SBK1, HIPK3, TGFBR1, TGFBR2, SMG1, TNKS, PRKACA, STK4, MAP3K12	0.264874
GO:0009101	Glycoprotein biosynthetic process	34	0.0185082	GALNT2, HS3ST5, FUT9, LDLR, NDST1, ALG1, TSPAN7, ST8SIA3, ST8SIA2, ST3GAL1, POMT2, ST6GALNAC6, IL17A, GALNT10, SLC35D1, B3GNT7, CHST11, FUT4, CD4, FUT1, HS6ST1, A4GNT, MGAT4A, LIPA, ST6GAL2, IGF1, MGAT3, PSEN1, LARGE, CSGALNACT2, LRP2, MGAT5, DOLPP1, EXT1	0.266215
GO:0045927	Positive regulation of growth	20	0.0188445	IKZF1, CREB1, TFCP2L1, CSF1, TGFBR1, MAP1B, STAT5B, TGFBR2, RPS6KB1, NTN1, PROX1, TGFB2, ARX, NTRK3, ZFP91, CXCL16, POU3F2, TSHR, NGF, GHR	0.269489
GO:0006979	Response to oxidative stress	35	0.0189068	NDUFB4, MBL2, PXDN, GCLC, PML, PXN, SLC11A2, GSS, HMOX2, SERPINE1, IPCEF1, FOSL1, ERCC1, DHCR24, TXNIP, EGFR, PRKCA, PTPRK, SLC8A1, GNAO1, MAP2K1, ATRN, MMP14, SOD2, PYCR1, NPTXR, MTF1, UCP3, PSEN1, PRDX6, JUN, SCARA3, COL1A1, PRNP, PPP1R15B	0.269376
GO:0050769	Positive regulation of neurogenesis	16	0.0192109	MAP1B, PPARG, KIT, NTN1, OTP, NUMBL, NTRK3, ZFP91, NOTCH1, NDEL1, ROBO1, NPTN, ROBO2, NGFR, ARHGDIA, NGF	0.272209
GO:0043406	Positive regulation of MAP kinase activity	24	0.0192931	EGFR, TNF, ZAK, MAP2K1, PIK3CB, MADD, MET, KITLG, MUL1, ZEB2, KIT, GRM1, S1PR2, GRM4, MAP3K5, PSEN1, MDFIC, MAP3K2, MAP3K9, TGFA, SHC1, PRKAA1, SYK, GHR	0.272328
GO:0006814	Sodium ion transport	29	0.0193891	SCN1A, SLC38A3, SCN1B, SLC38A2, SCN3A, SLC20A2, SLC9A2, ATP1B4, SLC24A4, SLC24A3, SLC24A2, SCN9A, SLC4A8, SCN7A, NEDD4L, SLC4A4, HCN4, SCN5A, SLC12A7, SLC8A1, SCN2B, SLC12A4, ATP1A2, SLC6A8, SLC17A4, SLC13A1, SLC13A2, SLC13A3, SCN4A	0.272613
GO:0042476	Odontogenesis	15	0.01969	NF2, TUFT1, CSF1, JAG2, TP63, EDAR, BCL2L11, ZNF22, TGFB2, ITGA6, PDGFRA, FOXC1, COL1A1, TRAF6, EDA	0.275353
GO:0051147	Regulation of muscle cell differentiation	12	0.0199813	COL4A4, HDAC5, NOTCH1, MYOCD, EREG, BTG1, UBC, AGRN, MBNL3, FOXO4, SRF, PROX1	0.277949
GO:0018209	Peptidyl-serine modification	12	0.0199813	PRKCA, GALNT2, BGN, SBK1, HIPK3, TGFBR1, TGFBR2, SMG1, TNKS, PRKACA, STK4, MAP3K12	0.277949
GO:0035148	Tube lumen formation	13	0.0201449	RGMA, MIB1, BBS4, TSC1, ZIC5, FZD3, ZEB2, CELSR1, TRAF6, IPMK, SHANK3, BCL2L11, FZD6	0.279008
GO:0048639	Positive regulation of developmental growth	7	0.0202873	NTRK3, MAP1B, TGFBR2, RPS6KB1, PROX1, NTN1, NGF	0.279809
GO:0022029	Telencephalon cell migration	7	0.0202873	ARX, PSEN1, LRP8, LHX6, PAFAH1B1, POU3F2, RELN	0.279809
GO:0045637	Regulation of myeloid cell differentiation	18	0.0206236	ZBTB7A, TNF, IKZF1, MAFB, KLF10, CSF1, LDB1, STAT5B, TFE3, MITF, KITLG, FOXO3, PRDM16, PURB, LEP, ACVR1B, TAL1, JUN	0.282873
GO:0043388	Positive regulation of DNA binding	18	0.0206236	IL6, TNF, CEBPG, SKI, NFAM1, TMEM189, JMY, UBE2N, HDAC5, CARD11, IRAK3, MYD88, HIPK2, CALM3, TGFBR3, EDA, ERC1, MAP3K13	0.282873
GO:0016265	Death	126	0.0206431	MEF2A, ZAK, VAPB, RNF216, FOXO3, ITSN1, TGFB2, TOP1, MAP3K5, UNC5B, DAP, UNC5C, LUC7L3, MADD, FA2H, BCL2L13, STK4, BCL2L11, C10ORF2, RASGRF2, F3, JUN, BLCAP, NGF, PACS2, ALDOC, AKAP13, BCL2L2, STK17A, SLC11A2, PEA15, IL17A, DIABLO, DYRK2, TRAF6, BMF, CFLAR, CARD8, ABR, HTT, SRA1, RYBP, DUSP22, MUL1, NIPA1, VAV2, NTN1, FXR1, BBC3, PUF60, TCF15, E2F2, PPARD, FOSL2, ZMAT3, FASLG, GJA1, TP63, PTEN, K…	0.282219
GO:0008361	Regulation of cell size	42	0.0207883	FGFR1, ATP6V0E1, FGFR3, ACVRL1, NRP1, PPARG, PML, TP63, TGFB2, ATP2B2, ZFP91, ACVR1B, DAB2, TSPYL2, DGKD, SEMA3A, DCLK1, WDTC1, AR, CREB1, TGFBR1, MAP1B, SMAD4, MUL1, ADIPOR1, SOCS5, NTN1, TP73, CAPRIN2, NTRK3, PHF17, CDKN1A, TSC1, ERBB2IP, BTG1, CDKN2AIP, CXCL16, WHSC1L1, TGFBR3, APBB2, DCUN1D3, NGF	0.28303
GO:0048339	Paraxial mesoderm development	6	0.0209948	NUP133, HTT, WNT3A, EPB41L5, FOXC1, TCF15	0.28454
GO:0042147	Retrograde transport, endosome to Golgi	6	0.0209948	STX16, PIKFYVE, BET1L, ERC1, YKT6, VTI1A	0.28454
GO:0000768	Syncytium formation by plasma membrane fusion	6	0.0209948	CAST, NOS1, CD44, DYRK1B, NEO1, ADAM12	0.28454
GO:0000186	Sctivation of MAPKK activity	9	0.0212676	EGFR, FLT1, PSEN1, ZAK, GNAI2, TGFBR1, GADD45B, MAP3K13, GRM1	0.286797
GO:0030308	Negative regulation of cell growth	22	0.0216238	NRP1, ACVRL1, PPARG, SMAD4, PML, ADIPOR1, MUL1, TP63, NTN1, TP73, TGFB2, CAPRIN2, PHF17, ACVR1B, DAB2, CDKN1A, TSPYL2, BTG1, CDKN2AIP, SEMA3A, DCUN1D3, APBB2	0.28998
GO:0048878	Chemical homeostasis	92	0.0222324	PRX, CYB5R4, PPARD, ATP6V0E1, CASR, JPH2, LDLR, IL6ST, GRIK3, SLC9A2, PPARG, SLC7A8, PDE3B, FOXO3, VGF, EDNRA, ATP2B2, ZFP91, CUL5, S1PR1, SLC2A4, SLC24A3, SLC24A2, SERPINE1, GRID2, QKI, JPH1, PRKCA, PTGER3, KCND2, PIK3CB, RPH3AL, GRIN2A, STIM2, PPARGC1A, IRS1, PSEN1, GNAQ, GNB1, SBF2, JUN, NAB1, RYR2, STC1, PRNP, EIF5A2, CLN5, GLP1R, CCL1, CLCN3, SCN1A, GCLC, NR3C2, BDKRB2, ABCA1, FKBP1B, SLC11A…	0.29597
GO:0048568	Eembryonic organ development	36	0.0227359	TSHZ1, TCAP, NDST1, USH1G, WNT3A, TFEB, PRRX1, ZIC1, PAX2, ATP2B2, ALDH1A2, WNT1, HOXA3, HOXA5, FOXF2, CHST11, NKX3-2, SH2B3, ALX4, FOXL2, CEBPB, MAFB, TGFBR1, TGFBR2, NEUROG1, FZD3, SIX4, NR4A3, PROX1, FZD6, HOXB3, SP1, NEUROD1, ZFPM2, PBX1, MED1	0.300702
GO:0033044	Regulation of chromosome organization	10	0.0228979	UBE2N, PML, PAX5, TNKS, CTCF, TLK2, ERCC4, PPARGC1A, ERCC1, TERF2	0.301598
GO:0060041	Retina development in camera-type eye	11	0.02375	PTPRM, BHLHE22, IKZF1, PVRL1, PVRL3, VSX2, BMPR1B, PROX1, PRPH2, MYH10, THY1	0.310057
GO:0016358	Dendrite development	11	0.02375	BBS1, BBS4, KLF7, NRP1, MAP2, MAP1B, STRN, CELSR2, HPRT1, PRKG1, DCLK1	0.310057
GO:0045216	Cell-cell junction organization	11	0.02375	CDC42, SHROOM2, TLN1, MPZ, NF2, DSG1, STRN, GJA1, NLGN2, TGFB2, NUMBL	0.310057
GO:0001736	Establishment of planar polarity	4	0.0243674	TP63, FZD3, CELSR1, FZD6	0.315833
GO:0048485	Sympathetic nervous system development	4	0.0243674	PHOX2A, NF1, TP63, GFRA3	0.315833
GO:0046058	cAMP metabolic process	8	0.0244326	THTPA, ADCY1, ADCY2, ADCY9, ADCY5, PTH, PDE3B, PDE4D	0.31561
GO:0050807	Regulation of synapse organization	8	0.0244326	PRKCA, COL4A4, PVRL1, GRIN1, UBC, CHRNB2, AGRN, SNAP25	0.31561
GO:0042471	Ear morphogenesis	17	0.0246442	TSHZ1, TCAP, MAFB, USH1G, WNT3A, PRRX1, NEUROG1, FZD3, NR4A3, SIX4, PAX2, ZIC1, PROX1, FZD6, ATP2B2, WNT1, NKX3-2	0.316956
GO:0007568	Aging	25	0.0249756	TFCP2L1, ALDOC, PML, TP63, RPS6KB1, IL15, PTEN, SRF, SLC1A2, SERPINE1, ERCC1, TERF2, PRKCA, PHOX2A, GNAO1, SOCS2, TBX2, SOCS3, HTT, TGFBR1, SOD2, SREBF2, JUN, MNT, LRP2	0.319565
GO:0045137	Development of primary sexual characteristics	28	0.0250376	ERMP1, STAT5B, JAG2, TP63, BCL2L2, FOXO3, VGF, PGR, PCYT1B, FANCA, ERCC1, DHCR24, FOXL2, AR, TAF4, RXFP2, SF1, MMP14, FSHR, BCL2L11, KDR, INHBB, LEP, EREG, CCND2, PDGFRA, FOXC1, BMPR1B	0.319298
GO:0045792	Negative regulation of cell size	23	0.0254698	NRP1, ACVRL1, PPARG, SMAD4, PML, ADIPOR1, MUL1, TP63, NTN1, TP73, TGFB2, CAPRIN2, PHF17, ACVR1B, DAB2, CDKN1A, TSPYL2, TSC1, BTG1, CDKN2AIP, SEMA3A, DCUN1D3, APBB2	0.322932
GO:0043066	Negative regulation of apoptosis	66	0.0256015	SNCB, STAT5B, MITF, TP63, ITSN1, PTEN, PAK7, ZFP91, BAG4, MYD88, PAX7, CHST11, DNAJC5, CASP2, DHCR24, EGFR, SOCS2, SOCS3, RXFP2, PIM1, ESR1, BTG2, PSEN1, BNIP1, F3, HIPK3, HIPK2, UBC, FOXC1, NGFR, PRNP, NGF, ACVR1, YWHAZ, GCLC, TNF, XIAP, RAG1, SOX4, BCL2L2, BDKRB2, PEA15, NKX3-2, TRAF6, RASA1, ARHGDIA, ERCC1, CFLAR, IL6, CEBPB, HTT, VHL, TGFBR1, GRIN1, IGF1, BIRC6, STRADB, ANXA4, TP73, SOD2, NOT…	0.323387
GO:0043627	Response to estrogen stimulus	24	0.0265979	PRKCA, ARSB, TXNIP, CAV2, LDLR, SOCS2, SOCS3, TGFBR1, PPARG, MAP1B, STAT5B, TGFBR2, ESR1, AQP1, MMP14, MMP13, PTEN, STAT3, MAPK1, ALDH1A2, CCND2, PDGFRA, CCNA2, GHR	0.332791
GO:0000082	G1/S transition of mitotic cell cycle	15	0.0266777	EGFR, POLE, PIM1, RCC1, RHOU, RBBP8, CUL3, ACVR1B, CUL5, CDKN1A, CCND2, HINFP, NPAT, PPP3CA, ACVR1	0.332671
GO:0009612	Response to mechanical stimulus	15	0.0266777	PRKCA, TXNIP, TNF, TCAP, TGFBR2, MAP1B, RPS6KB1, MMP14, MMP13, ATP2B2, BTG2, JUN, COL1A1, FOSL1, NGF	0.332671
GO:0045762	Positive regulation of adenylate cyclase activity	15	0.0266777	ADCY1, ADCY2, ADCY5, ADCYAP1R1, NF1, RXFP2, FSHR, EDNRA, GNAQ, ADCY9, NTRK2, PTH, CAP1, TSHR, GLP1R	0.332671
GO:0042472	Inner ear morphogenesis	15	0.0266777	TCAP, MAFB, WNT3A, USH1G, PRRX1, NEUROG1, FZD3, NR4A3, SIX4, PAX2, ZIC1, PROX1, FZD6, ATP2B2, WNT1	0.332671
GO:0006687	Glycosphingolipid metabolic process	9	0.0269112	ST6GALNAC6, LARGE, ITGB8, PSAP, CREM, UGCG, ST8SIA3, KIT, B4GALNT1	0.334123
GO:0031100	Organ regeneration	9	0.0269112	CDKN1A, SOCS3, ALDOC, TGFBR1, PPARG, AXL, NR4A3, LRP2, CCNA2	0.334123
GO:0048278	Vesicle docking	9	0.0269112	CAV2, CPLX2, RAB8A, SNPH, STXBP1, VTI1B, EXOC5, YKT6, SNAP25	0.334123
GO:0007548	Sex differentiation	32	0.0273807	ERMP1, FKBP4, STAT5B, JAG2, TP63, DMRTA2, BCL2L2, FOXO3, VGF, PGR, PCYT1B, FANCA, ERCC1, DHCR24, AR, FOXL2, TAF4, RXFP2, SMAD5, SF1, MMP14, FSHR, BCL2L11, KDR, INHBB, LEP, EREG, CCND2, PDGFRA, PBX1, FOXC1, BMPR1B	0.337952
GO:0008219	Cell death	124	0.0275484	MEF2A, ZAK, VAPB, RNF216, FOXO3, ITSN1, TGFB2, TOP1, MAP3K5, UNC5B, DAP, UNC5C, LUC7L3, MADD, FA2H, BCL2L13, STK4, BCL2L11, C10ORF2, RASGRF2, F3, JUN, BLCAP, NGF, PACS2, ALDOC, AKAP13, BCL2L2, STK17A, SLC11A2, PEA15, IL17A, DIABLO, DYRK2, TRAF6, BMF, CFLAR, CARD8, ABR, HTT, SRA1, RYBP, DUSP22, MUL1, NIPA1, VAV2, NTN1, FXR1, BBC3, PUF60, E2F2, PPARD, FOSL2, ZMAT3, GJA1, TP63, FASLG, PTEN, KCNIP3, …	0.338704
GO:0032320	Positive regulation of Ras GTPase activity	7	0.0275845	NDEL1, S1PR1, SYDE2, MAP2K1, TSC1, RALBP1, NF1	0.338129
GO:0030335	Positive regulation of cell migration	21	0.0287391	EGFR, IL6, FLT1, MAP2K1, IL6ST, MMP9, CSF1, ONECUT2, MYO1F, IGF1, RPS6KB1, KIT, IRS1, TGFB2, KDR, MAPK1, S1PR1, CXCL16, F3, PTP4A1, PDGFRA	0.348674
GO:0050905	Neuromuscular process	16	0.0294892	HOXC10, ATP2B2, SCN1A, NBN, TPP1, USH1G, GRIN1, GRID2, GRIN2A, PCDH15, CHRND, PAFAH1B1, POU4F1, NR4A3, TCF15, MYH10	0.355065
GO:0021516	Dorsal spinal cord development	6	0.0301148	ASCL1, RFX4, MDGA1, PAX7, PBX3, PROX1	0.360159
GO:0019933	cAMP-mediated signaling	22	0.0301432	ADCY1, ADCY2, PTGER3, GNAI2, RXFP1, ADCY5, RXFP2, WASF2, NPR3, FSHR, GRM4, CRHR2, S1PR1, RGS1, GNAQ, ADCY9, PTH, RAPGEF4, PRKACB, TSHR, GLP1R, OPRD1	0.359466
GO:0008406	Gonad development	25	0.0304685	ERMP1, TAF4, AR, FOXL2, STAT5B, RXFP2, SF1, JAG2, BCL2L2, FOXO3, VGF, MMP14, FSHR, BCL2L11, KDR, INHBB, LEP, PGR, EREG, CCND2, FOXC1, PCYT1B, BMPR1B, FANCA, ERCC1	0.361619
GO:0046325	Negative regulation of glucose import	5	0.0304731	PRKCA, PEA15, GRB10, TNF, GSK3A	0.360701
GO:0021988	Olfactory lobe development	5	0.0304731	ARX, SALL3, HTT, EFNA2, RPGRIP1L	0.360701
GO:0048745	Smooth muscle tissue development	5	0.0304731	ZFAND5, NF1, TP63, PROX1, FOXP1	0.360701
GO:0009125	Nucleoside monophosphate catabolic process	5	0.0304731	PDE5A, PDE3B, PDE4D, CNP, AMPD3	0.360701
GO:0017145	Stem cell division	5	0.0304731	NOTCH1, WNT3A, PAFAH1B1, KIT, TGFB2	0.360701
GO:0031281	Positive regulation of cyclase activity	15	0.0307883	ADCY1, ADCY2, ADCY5, ADCYAP1R1, NF1, RXFP2, FSHR, EDNRA, GNAQ, ADCY9, NTRK2, PTH, CAP1, TSHR, GLP1R	0.362736
GO:0002009	Morphogenesis of an epithelium	23	0.0314036	BBS4, HTT, PGF, JAG2, SMAD4, TP63, ZEB2, FZD3, CELSR1, PAX2, PROX1, SHANK3, FZD6, RGMA, MIB1, ALDH1A2, CD44, TSC1, HOXA5, ZIC5, PBX1, TRAF6, IPMK	0.367572
GO:0045682	Regulation of epidermis development	8	0.0314598	MAFG, MAFF, NOTCH1, TNF, NAB1, TP63, NGFR, TGFB2	0.367134
GO:0001558	Regulation of cell growth	39	0.0316957	ACVRL1, NRP1, FOXM1, PPARG, PML, TP63, TGFB2, NOV, ZFP91, ACVR1B, DAB2, TSPYL2, CD44, MYOCD, CTGF, HTRA1, SEMA3A, SOCS2, TGFBR1, MAP1B, SMAD4, MUL1, ADIPOR1, NTN1, CISH, TP73, CAPRIN2, VEGFB, NTRK3, PHF17, CDKN1A, BTG1, CDKN2AIP, CXCL16, PAPPA2, APBB2, DCUN1D3, IGFBP5, NGF	0.368373
GO:0051291	Protein heterooligomerization	14	0.0320039	KCND2, MAP2K1, VHL, ALDOC, SKI, IRS1, SEPT11, JUP, ZFP91, TSC1, PRKAA2, SEPT7, PARVA, SEPT9	0.370271
GO:0021915	Neural tube development	17	0.0320105	BBS4, RPGRIP1L, ZEB2, FZD3, CELSR1, PROX1, FZD6, RGMA, ALDH1A2, WNT1, MIB1, PSEN1, TSC1, PAX7, ZIC5, TRAF6, IPMK	0.369373
GO:0001649	Osteoblast differentiation	12	0.0339179	MEF2D, ACHE, NF1, SMAD5, IGF1, SP7, COL1A1, WWTR1, RUNX2, WWOX, CBFB, IGFBP5	0.385772
GO:0007188	G-protein signaling, coupled to cAMP nucleotide second messenger	20	0.0341121	ADCY1, ADCY2, PTGER3, GNAI2, RXFP1, ADCY5, RXFP2, WASF2, NPR3, FSHR, GRM4, CRHR2, S1PR1, RGS1, GNAQ, ADCY9, PTH, PRKACB, TSHR, OPRD1	0.386532
GO:0001763	Morphogenesis of a branching structure	18	0.0342604	NRP1, FLT1, PGF, DICER1, TGFBR2, SMAD4, IGF1, PAX2, MMP14, KDR, SEMA5A, EDNRA, NOTCH1, CD44, HOXA5, PBX1, PLXND1, ACVR1	0.386877
GO:0007498	Mesoderm development	18	0.0342604	NUP133, TBX6, NF2, IKZF1, HTT, WNT3A, BMPR2, TP63, NR4A3, BTK, WNT3, EPB41L5, GDF11, PRKACA, FOXC1, EXT1, TCF15, ACVR1	0.386877
GO:0060021	Palate development	10	0.0343616	TSHZ1, MEOX2, ARID5B, TGFBR1, TGFBR2, PRRX1, PDGFRA, SMAD4, TGFBR3, ALX4	0.386802
GO:0014706	Striated muscle tissue development	26	0.0344289	CAV2, TCAP, ELN, PTEN, TGFB2, PAX7, PPP3CA, AGRN, FOXL2, TBX2, CBY1, SIX4, MBNL1, HOMER1, PROX1, FOXP1, TSC1, MEOX2, MYH11, VGLL2, TGFBR3, ZFPM2, FOXC1, CHRND, IGFBP5, MYH10	0.386427
GO:0016331	Morphogenesis of embryonic epithelium	15	0.0353419	BBS4, HTT, JAG2, ZEB2, FZD3, CELSR1, SHANK3, FZD6, RGMA, ALDH1A2, MIB1, TSC1, ZIC5, TRAF6, IPMK	0.393486
GO:0035270	Endocrine system development	17	0.0362471	IL6, CREB1, TGFBR1, NF1, ONECUT2, PDE3B, PAX1, OTP, HOXB3, ALDH1A2, HHEX, HOXA3, HOXA5, PAX8, NEUROD1, POU3F2, PBX1	0.400359
GO:0033993	Response to lipid	7	0.0364226	EGFR, TGFBR1, PPARG, TGFBR2, VPS4B, TGFBR3, SREBF2	0.400884
GO:0008088	Axon cargo transport	7	0.0364226	KIF3B, KIF1B, NDEL1, HTT, PAFAH1B1, KLC2, APBA1	0.400884
GO:0035116	Embryonic hindlimb morphogenesis	7	0.0364226	NOTCH1, DICER1, LRP6, RPGRIP1L, ALX4, MMP13, MED1	0.400884
GO:0009100	Glycoprotein metabolic process	40	0.0365565	SGSH, GALNT2, ACHE, HS3ST5, FUT9, LDLR, NDST1, ALG1, TSPAN7, ST8SIA3, ST8SIA2, ST3GAL1, POMT2, ST6GALNAC6, IL17A, GALNT10, SLC35D1, B3GNT7, CHST11, FUT4, CD4, HS6ST1, FUT1, A4GNT, DHCR24, MGAT4A, ST6GAL2, LIPA, IGF1, MGAT3, BGN, PSEN1, LARGE, BACE1, CSGALNACT2, SULF1, LRP2, MGAT5, DOLPP1, EXT1	0.401049
GO:0048608	Reproductive structure development	27	0.0384552	ERMP1, STAT5B, JAG2, TP63, BCL2L2, FOXO3, VGF, PGR, PCYT1B, FANCA, ERCC1, FOXL2, AR, TAF4, RXFP2, SF1, MMP14, FSHR, BCL2L11, KDR, INHBB, LEP, SFRP1, EREG, CCND2, FOXC1, BMPR1B	0.41609
GO:0035282	Segmentation	13	0.0384697	MIB1, PSEN1, TCAP, SFRP1, MEOX2, MAFB, WNT3A, RPGRIP1L, ZEB2, DLL1, PAX1, TCF15, MLLT3	0.415212
GO:0051336	Regulation of hydrolase activity	62	0.0384706	CASR, TGFB2, TBC1D16, EDNRA, S1PR1, CASP9, TBC1D12, ARHGAP1, TBC1D13, AGAP1, AGAP2, AGAP3, DHCR24, EGFR, PTGER3, SSBP1, RALBP1, BCL2L13, TBC1D22B, TBC1D22A, THY1, NDEL1, SGSM1, GNAQ, ACAP3, GNB1, CHRM1, F3, USP6, TNF, TBC1D8, AGFG1, AGFG2, PML, RAG1, RABGAP1L, ASAP1, FKBP1B, SLC11A2, P2RY2, DIABLO, PAFAH1B1, GNAT1, GIT1, GDI1, CARD8, FOXL2, HERPUD1, GNAO1, MAP2K1, NF1, MUL1, NPR3, HOMER1, TBC1D25…	0.414226
GO:0048469	Cell maturation	18	0.0385164	TFCP2L1, PPARG, RXFP2, FOXO3, FZD5, CBFB, KDR, BTK, CDKN1C, PGR, GNAQ, EREG, GDF11, LHX6, AGRN, RUNX2, RUNX3, CLN5	0.413617
GO:0001932	Regulation of protein amino acid phosphorylation	35	0.0386904	TNF, ZAK, IL6ST, BMPR2, KITLG, ZEB2, BDKRB2, EDNRA, ZFP91, MAP3K5, PRKAR2A, MAP3K2, MDFIC, MAP3K9, CD4, PDGFC, RAPGEF4, GHR, SYK, EGFR, PRKCA, IL6, CCDC88A, NF2, SOCS3, TGFBR1, SMAD4, MUL1, IGF1, TP73, PSEN1, CCND2, JUN, PRKAR1B, HIPK3	0.414069
GO:0002088	Lens development in camera-type eye	8	0.0397207	MAF, SHROOM2, SOX1, PVRL1, PVRL3, POU2F1, NHS, PROX1	0.421525
GO:0015807	L-amino acid transport	8	0.0397207	SLC1A2, SLC38A3, HTT, SLC7A8, SLC7A5, SLC1A1, SLC43A2, APBA1	0.421525
GO:0001838	Embryonic epithelial tube formation	12	0.0397978	MIB1, BBS4, RGMA, TSC1, ZIC5, FZD3, ZEB2, CELSR1, TRAF6, IPMK, SHANK3, FZD6	0.421161
GO:0051349	Positive regulation of lyase activity	15	0.0403604	ADCY1, ADCY2, ADCY5, ADCYAP1R1, NF1, RXFP2, FSHR, EDNRA, GNAQ, ADCY9, NTRK2, PTH, CAP1, TSHR, GLP1R	0.424717
GO:0007254	JNK cascade	15	0.0403604	TNF, ZAK, ARHGEF6, MAP2K4, MUL1, STRADB, MAPK10, MAP3K5, MDFIC, MAP3K2, MAP3K9, TNFRSF19, MAP3K13, MAP3K12, SYK	0.424717
GO:0007229	Integrin-mediated signaling pathway	17	0.0408763	ADAMTS18, ITGAL, ADAM11, ADAM23, ITGA11, ITGA3, CD47, GAB2, ERBB2IP, ITGA6, ITGA5, ITGB8, CTGF, ADAMTS10, ADAM22, CEACAM1, SYK	0.427859
GO:0040017	Positive regulation of locomotion	22	0.0409693	PRKCA, EGFR, IL6, FLT1, MAP2K1, IL6ST, MMP9, CSF1, ONECUT2, MYO1F, IGF1, RPS6KB1, KIT, IRS1, TGFB2, KDR, MAPK1, S1PR1, CXCL16, F3, PTP4A1, PDGFRA	0.42761
GO:0031399	Regulation of protein modification process	55	0.0409765	ZAK, IL6ST, BTRC, PAX5, ZEB2, EDNRA, ZFP91, PRKAR2A, MAP3K5, MDFIC, MAP3K9, PSMD3, PDGFC, RAPGEF4, SYK, PSMD9, GHR, PRKCA, EGFR, CCDC88A, SOCS3, PRKCG, SKP1, PPARGC1A, UBE2N, PSEN1, CCND2, PSMA5, JUN, HIPK3, UBC, PSME3, LRRK2, ATG10, TNF, GCLC, BMPR2, PML, KITLG, BDKRB2, MAP3K2, CD4, UBE2D1, IL6, NF2, TGFBR1, SMAD4, MUL1, IGF1, CDC27, TP73, TSC1, PSMD11, PRKAR1B, PPP2R4	0.426681
GO:0032312	Regulation of ARF GTPase activity	9	0.0411354	GIT1, AGFG1, ACAP3, AGFG2, ASAP1, AGAP1, ARAP2, AGAP2, AGAP3	0.426959
GO:0007595	Lactation	9	0.0411354	CAV2, ATP2B2, PRLR, CREB1, MET, STAT5B, SLC30A4, APLN, USF2	0.426959
GO:0043526	Neuroprotection	6	0.0413766	GRM4, ZFP91, ESR1, NMNAT1, DHCR24, GHR	0.427884
GO:0006163	Purine nucleotide metabolic process	37	0.0418113	ATP5D, ADCY1, ATP6V0E1, ADCY2, ADCY5, ATP1B4, PDE3B, MYO9B, ATP6V1B2, HPRT1, PFAS, ATP2B1, ATP2B2, THTPA, ATP2B3, PTH, GUCY1A2, VPS4B, ATP8B2, GUCY1A3, ENTPD1, IMPDH1, ATP8B3, ATP11B, ATP11A, PDE4D, ATP1A2, ATP11C, AMPD3, NME7, ATP6V1C1, ADCY9, ATP2A2, ATP2A3, PDE5A, ATP8A2, ATP6V0A2	0.430321
GO:0030326	Embryonic limb morphogenesis	20	0.0422701	LMBR1, DICER1, PRRX1, RPGRIP1L, TP63, SKI, MBNL1, MMP13, HOXC10, ALDH1A2, NOTCH1, GNAQ, PSEN1, FBXW4, CHST11, LRP6, PBX1, ALX4, PBX2, MED1	0.432921
GO:0035113	Embryonic appendage morphogenesis	20	0.0422701	LMBR1, DICER1, PRRX1, RPGRIP1L, TP63, SKI, MBNL1, MMP13, HOXC10, ALDH1A2, NOTCH1, GNAQ, PSEN1, FBXW4, CHST11, LRP6, PBX1, ALX4, PBX2, MED1	0.432921
GO:0008344	Adult locomotory behavior	14	0.042432	SCN1A, GRIN1, CNP, ATP1A2, NTSR1, ATXN1, EPHA4, HIPK2, PAFAH1B1, CACNA1C, PBX3, TSHR, OPRD1, NGF	0.433199
GO:0015833	Peptide transport	14	0.042432	LEP, CYB5R4, IL6, DGAT1, HTT, NEUROD1, RAPGEF4, ABCA1, CACNA1C, VGF, FKBP1B, SNAP25, GLP1R, SMPD3	0.433199
GO:0048562	Embryonic organ morphogenesis	28	0.0425269	TSHZ1, TCAP, NDST1, USH1G, WNT3A, PRRX1, ZIC1, PAX2, ATP2B2, WNT1, HOXA3, HOXA5, CHST11, NKX3-2, ALX4, FOXL2, MAFB, TGFBR1, TGFBR2, NEUROG1, FZD3, NR4A3, SIX4, PROX1, FZD6, HOXB3, SP1, NEUROD1	0.432957
GO:0001655	Urogenital system development	24	0.0432231	ODC1, AR, PGF, ARID5B, TGFBR1, NF1, RPGRIP1L, SMAD4, TP63, NID1, WWTR1, PAX2, PROX1, BCL2L11, ALDH1A2, SFRP1, CD44, TSC1, PAX8, GDF11, ROBO2, PBX1, FOXC1, ACVR1	0.437336
GO:0006661	Phosphatidylinositol biosynthetic process	4	0.0435168	PIK3C2A, PI4K2A, PI4KA, PI4KB	0.438601
GO:0060395	SMAD protein signal transduction	4	0.0435168	JUN, HIPK2, SMAD4, SKI	0.438601
GO:0009214	Cyclic nucleotide catabolic process	4	0.0435168	PDE5A, PDE3B, PDE4D, CNP	0.438601
GO:0010829	Negative regulation of glucose transport	5	0.0450623	PRKCA, PEA15, GRB10, TNF, GSK3A	0.44927
GO:0032411	Positive regulation of transporter activity	5	0.0450623	ACTN4, STIM2, CALM3, HOMER1, SYNGR3	0.44927
GO:0001953	Negative regulation of cell-matrix adhesion	5	0.0450623	ACVRL1, NF2, MMP14, PTEN, RASA1	0.44927
GO:0000187	Activation of MAPK activity	19	0.0451206	TNF, ZAK, MAP2K1, PIK3CB, MADD, MET, MUL1, GRM1, S1PR2, GRM4, MAP3K5, MDFIC, MAP3K2, MAP3K9, TGFA, SHC1, PRKAA1, SYK, GHR	0.44872
GO:0051091	Positive regulation of transcription factor activity	15	0.0458643	IL6, TNF, CEBPG, NFAM1, TMEM189, JMY, UBE2N, HDAC5, IRAK3, CARD11, MYD88, TGFBR3, EDA, ERC1, MAP3K13	0.453246
GO:0032583	Regulation of gene-specific transcription	28	0.0461538	TNF, EVX1, PPARG, TFE3, TFEB, RORB, SRF, TAL1, MYOCD, PEX14, ARHGEF10L, TBL1XR1, IL6, WDTC1, IKZF1, CREB1, IGF1, CELSR2, USF1, PPARGC1A, PROX1, USF2, CDKN1C, HDAC5, HHEX, NOTCH1, BPTF, TBL1X	0.454389
GO:0035272	Exocrine system development	7	0.0468846	EGFR, TFCP2L1, SOX4, FOXC1, EDAR, EDA, TGFB2	0.458737
GO:0048008	ｐlatelet-derived growth factor receptor signaling pathway	7	0.0468846	TXNIP, ZFAND5, ARID5B, PDGFRA, PDGFC, PTEN, SRC	0.458737
GO:0045058	T cell selection	7	0.0468846	CARD11, JAG2, ITPKB, CD4, IL15, SPN, SYK	0.458737
GO:0006916	Anti-apoptosis	40	0.0476393	YWHAZ, GCLC, TNF, XIAP, STAT5B, TP63, BCL2L2, PEA15, PAK7, BAG4, MYD88, PAX7, TRAF6, CASP2, ARHGDIA, DHCR24, CFLAR, CEBPB, SOCS2, HTT, VHL, SOCS3, TGFBR1, ESR1, BIRC6, IGF1, STRADB, ANXA4, SOD2, PRLR, SFRP1, BNIP1, PSEN1, F3, HIPK3, UBC, FOXC1, NGFR, PRNP, NGF	0.4632
GO:0008213	Protein amino acid alkylation	11	0.0480069	LCMT1, RAB3B, RAB3D, BTG2, BTG1, PRMT8, WHSC1L1, MTR, SUV39H1, NSD1, HEMK1	0.464846
GO:0006479	Protein amino acid methylation	11	0.0480069	LCMT1, RAB3B, RAB3D, BTG2, BTG1, PRMT8, WHSC1L1, MTR, SUV39H1, NSD1, HEMK1	0.464846
GO:0048706	Embryonic skeletal system development	18	0.0481538	NDST1, TGFBR1, TGFBR2, PRRX1, SIX4, HOXC6, HOXB3, HOXA3, SP1, HOXA5, PAX7, CHST11, NKX3-2, PBX1, KIAA1217, HOXB9, COL1A1, ALX4	0.464908
GO:0051350	Negative regulation of lyase activity	14	0.0484509	PALM, ADCY1, ADCY2, GNAI2, ADCY5, RXFP2, NPR3, GRM4, GRM3, S1PR1, RGS1, ADCY9, GRM7, OPRD1	0.466036
GO:0031280	Negative regulation of cyclase activity	14	0.0484509	PALM, ADCY1, ADCY2, GNAI2, ADCY5, RXFP2, NPR3, GRM4, GRM3, S1PR1, RGS1, ADCY9, GRM7, OPRD1	0.466036
GO:0007190	Activation of adenylate cyclase activity	14	0.0484509	ADCY1, ADCY2, ADCY5, ADCYAP1R1, RXFP2, FSHR, EDNRA, GNAQ, ADCY9, NTRK2, PTH, CAP1, TSHR, GLP1R	0.466036
GO:0007194	Negative regulation of adenylate cyclase activity	14	0.0484509	PALM, ADCY1, ADCY2, GNAI2, ADCY5, RXFP2, NPR3, GRM4, GRM3, S1PR1, RGS1, ADCY9, GRM7, OPRD1	0.466036
GO:0002573	Myeloid leukocyte differentiation	10	0.0492551	CDC42, TNF, PSEN1, CEBPE, MMP9, CSF1, PPARG, TGFBR2, KIT, TRAF6	0.470722
GO:0001756	Somitogenesis	10	0.0492551	MIB1, PSEN1, TCAP, SFRP1, MEOX2, WNT3A, ZEB2, DLL1, PAX1, TCF15	0.470722
GO:0050803	Regulation of synapse structure and activity	8	0.0492759	PRKCA, COL4A4, PVRL1, GRIN1, UBC, CHRNB2, AGRN, SNAP25	0.469886
GO:0032412	Regulation of ion transmembrane transporter activity	8	0.0492759	JPH2, GNAI2, ACTN4, STIM2, CALM3, HOMER1, JPH1, FKBP1B	0.469886
GO:0006403	RNA localization	22	0.0496142	PABPN1, HNRNPA1L2, NUP133, UPF2, AGFG1, SMG6, FMR1, G3BP2, IGF2BP1, SMG1, NXF1, HNRNPA1, BICD1, PHAX, HHEX, TSC1, KHSRP, QKI, TNKS, POM121C, EIF5A2, LRPPRC	0.471268
GO:0030031	Cell projection assembly	19	0.0500886	BBS4, RAB8A, CCDC88A, STX2, BAIAP2L1, ONECUT2, WASF2, RPGRIP1L, ARPC4, MTSS1L, VAV2, RAB3IP, BBS1, CDC42, RAC2, ITGA6, OPHN1, SDCBP, MYH10	0.473583
GO:0008285	Negative regulation of cell proliferation	65	0.0501382	PPARD, ACVRL1, E2F7, PPARG, STRN, GJA1, BAP1, IL15, FOXO4, PTEN, TGFB2, CUL5, DLG3, DLG5, CSK, FOSL1, SPN, DHCR24, PRKCA, PTPRK, RBBP4, PTPRM, RXFP2, SF1, PROX1, MXD4, BTG2, EREG, SSTR1, BTG1, JUN, MNT, MDM4, CAV2, TNF, STK11, PML, BDKRB2, TIMP2, CDH5, ALDH1A2, BAI1, QSOX1, FGFBP1, RUNX3, IL6, NF2, VHL, JARID2, KLF10, NF1, TGFBR2, SMAD4, SKI, VSX2, SOD2, CDKN1C, CBLB, CDKN1A, TSC1, GDF11, ATP8A2,…	0.472949
GO:0015837	Amine transport	25	0.0524422	SLC38A3, YWHAZ, SLC44A1, SLC38A2, SLC44A2, SLC6A2, NFKBIE, SLC7A8, SLC7A5, SLC1A2, SLC1A1, SLC43A2, APBA1, SYK, PRAF2, HTT, SLC7A14, SLC7A11, SLC25A32, SLC6A7, PSEN1, SLC6A8, SLC7A1, SLC6A6, SLC13A3	0.487658
GO:0009628	Response to abiotic stimulus	66	0.0525298	ARSB, ZAK, PPARG, GJA1, RPS6KB1, HVCN1, VGF, ATP2B2, SLC1A2, CUL5, STAC, CASP9, XYLT1, SLC2A1, FOSL1, PRKCA, EGFR, PTPRK, SOCS3, GRIN2A, MMP14, MMP13, EYA3, HSPB6, BTG2, JUN, NGFR, COL1A1, DCUN1D3, CLOCK, NGF, GCLC, TNF, TCAP, PML, KIT, BDKRB2, HSPA1L, SNN, PDE1B, TFEC, SERPINB13, ERCC4, ERCC1, GNAT1, TXNIP, NOS1, HTT, TGFBR1, NF1, MAP1B, UBE4B, TGFBR2, GRIN1, ATP1A2, USF1, SOD2, ATXN1, CDKN1A, C…	0.487259
GO:0051129	Negative regulation of cellular component organization	29	0.0544201	TRIOBP, SHROOM2, ACVRL1, NRP1, PAX5, PTEN, CDC42, IRAK3, EIF4EBP1, PACSIN1, S1PR1, SEMA3A, ERCC4, TERF2, ERCC1, ARHGDIA, SCAMP5, MAG, ARHGEF2, MAP1B, MID1IP1, MMP14, NTN1, THY1, PSEN1, MAP2, TGFBR3, NGFR, ADD1	0.498786
GO:0006164	Purine nucleotide biosynthetic process	30	0.0546759	ATP5D, ADCY1, ATP6V0E1, ADCY2, ADCY5, ATP1B4, ATP6V1B2, HPRT1, PFAS, ATP2B1, ATP2B2, ATP2B3, THTPA, GUCY1A2, ATP8B2, GUCY1A3, IMPDH1, ATP8B3, ATP11B, ATP11A, ATP1A2, ATP11C, AMPD3, NME7, ATP6V1C1, ATP2A2, ADCY9, ATP2A3, ATP8A2, ATP6V0A2	0.499466
GO:0060042	Retina morphogenesis in camera-type eye	6	0.0548553	PTPRM, BHLHE22, PVRL3, VSX2, PROX1, THY1	0.499645
GO:0050773	Regulation of dendrite development	6	0.0548553	LZTS1, GRIN1, NTRK2, CHRNB2, DBN1, NUMBL	0.499645
GO:0051054	Positive regulation of DNA metabolic process	14	0.0550335	CEBPG, IGF1, KITLG, PRKCG, STAT6, EYA3, UBE2N, EREG, JUN, PDGFRA, SHC1, TNKS, PDGFC, TERF2	0.499816
GO:0001841	Neural tube formation	11	0.0559942	MIB1, BBS4, RGMA, TSC1, ZIC5, FZD3, ZEB2, CELSR1, TRAF6, IPMK, FZD6	0.505015
GO:0007033	Vacuole organization	11	0.0559942	ARSB, NAGPA, PSEN1, MAP1LC3A, TPP1, HPS4, HPS1, ABCA1, ATG16L1, CLN5, HOOK3	0.505015
GO:0007193	Inhibition of adenylate cyclase activity by G-protein signaling	11	0.0559942	GRM4, ADCY1, ADCY2, RGS1, S1PR1, GNAI2, ADCY9, ADCY5, RXFP2, NPR3, OPRD1	0.505015
GO:0006865	Amino acid transport	20	0.0570202	PRAF2, SLC38A3, SLC38A2, HTT, NFKBIE, SLC7A8, SLC7A5, SLC7A14, SLC7A11, SLC25A32, SLC1A2, PSEN1, SLC6A7, SLC6A8, SLC7A1, SLC6A6, SLC13A3, SLC1A1, APBA1, SLC43A2	0.510551
GO:0070572	Positive regulation of neuron projection regeneration	3	0.0572026	NTRK3, ZFP91, NDEL1	0.510715
GO:0010976	Positive regulation of neuron projection development	3	0.0572026	NTRK3, ZFP91, NDEL1	0.510715
GO:0021800	Cerebral cortex tangential migration	3	0.0572026	ARX, LHX6, RELN	0.510715
GO:0010880	Regulation of release of sequestered calcium ion into cytosol by sarcoplasmic reticulum	3	0.0572026	CALM3, RYR2, FKBP1B	0.510715
GO:0048680	Positive regulation of axon regeneration	3	0.0572026	NTRK3, ZFP91, NDEL1	0.510715
GO:0070296	Sarcoplasmic reticulum calcium ion transport	3	0.0572026	ATP2A2, RYR2, FKBP1B	0.510715
GO:0048145	Regulation of fibroblast proliferation	10	0.0580837	CDKN1A, NBN, FOSL2, EREG, PDGFRA, IGF1, PDGFC, NGFR, CCNA2, SOD2	0.515248
GO:0043524	Negative regulation of neuron apoptosis	13	0.0582812	GCLC, SNCB, HTT, GRIN1, ITSN1, TP73, SOD2, ZFP91, PSEN1, HIPK2, DNAJC5, RASA1, NGF	0.515491
GO:0043086	Negative regulation of catalytic activity	51	0.0586797	CAST, ADCY1, ADCY2, ADCY5, PPARG, SPRY4, TGFB2, S1PR1, PSMD3, SPRED1, DHCR24, PSMD9, PRKCA, RXFP2, PKIA, THY1, GRM4, GRM3, PSEN1, PSMA5, GRM7, HIPK3, UBC, PSME3, GADD45B, GADD45A, PALM, GNAI2, RAG1, FKBP1B, IRAK3, DUSP16, UBE2D1, GNAT1, HERPUD1, NF2, NF1, DUSP22, NPR3, CDC27, TP73, CDKN1C, CDKN1A, RGS1, ADCY9, GSK3A, PSMD11, PPP2R4, DUSP8, DNAJB6, OPRD1	0.516976
GO:0048839	Inner ear development	18	0.0593814	TCAP, MAFB, USH1G, WNT3A, PRRX1, JAG2, NEUROG1, FZD3, DLL1, NR4A3, SIX4, PAX2, ZIC1, PROX1, FZD6, ATP2B2, WNT1, PDGFRA	0.520307
GO:0060606	Tube closure	9	0.0596142	BBS4, RGMA, TSC1, ZIC5, FZD3, ZEB2, CELSR1, TRAF6, FZD6	0.520749
GO:0001843	Neural tube closure	9	0.0596142	BBS4, RGMA, TSC1, ZIC5, FZD3, ZEB2, CELSR1, TRAF6, FZD6	0.520749
GO:0050771	Negative regulation of axonogenesis	8	0.0601681	MAG, NRP1, PSEN1, SEMA3A, NGFR, NTN1, ARHGDIA, THY1	0.523137
GO:0034765	Regulation of ion transmembrane transport	8	0.0601681	JPH2, GNAI2, ACTN4, STIM2, CALM3, HOMER1, JPH1, FKBP1B	0.523137
GO:0048742	Regulation of skeletal muscle fiber development	8	0.0601681	COL4A4, HDAC5, NOTCH1, MYOCD, BTG1, UBC, AGRN, MBNL3	0.523137
GO:0007040	Lysosome organization	8	0.0601681	ARSB, NAGPA, TPP1, HPS4, HPS1, ABCA1, CLN5, HOOK3	0.523137
GO:0045669	Positive regulation of osteoblast differentiation	8	0.0601681	WNT7B, IL6, IL6ST, SMAD5, BMPR2, BMPR1B, RUNX2, ACVR1	0.523137
GO:0060541	Respiratory system development	23	0.0604287	CAV2, LIPA, TGFBR1, DICER1, TGFBR2, BMPR2, RPGRIP1L, MMP14, PROX1, FOXP1, KDR, ASCL1, ALDH1A2, NOTCH1, SP1, HOXA5, CTGF, PDGFRA, POU2F1, ZFPM2, HS6ST1, LOX, NFIB	0.523735
GO:0048545	Response to steroid hormone stimulus	37	0.0621209	ARSB, CAV2, TNF, LDLR, PPARG, STAT5B, RPS6KB1, AQP1, PTEN, SRC, TGFB2, ALDH1A2, LOX, CCNA2, FOSL1, GHR, BCKDHA, TXNIP, PRKCA, IL6, MAP2K1, SOCS2, SOCS3, TGFBR1, MAP1B, TGFBR2, ESR1, MMP14, MMP13, PPARGC1B, STAT3, MAPK1, CDKN1A, CCND2, PDGFRA, COL1A1, NGF	0.532862
GO:0019932	Second-messenger-mediated signaling	44	0.0627377	ADCY1, CASR, ADCY2, TNF, GNAI2, ADCY5, WASF2, VIPR1, BTK, EDNRA, PTGIR, S1PR1, DGKD, P2RY2, CNR1, PTH, RAPGEF4, PRKACB, EGFR, PTGER3, RXFP1, PIK3C2A, PIK3CB, RXFP2, PI4KA, IGF1, PI4KB, NPR3, HOMER1, RCAN2, GRM1, FSHR, CRHR2, GRM4, RGS1, ADCY9, GNAQ, SSTR1, GNB1, CHRM1, TSHR, PTAFR, GLP1R, OPRD1	0.535515
GO:0048070	Regulation of pigmentation during development	5	0.062879	GNAQ, HPS4, KITLG, KIT, BCL2L11	0.535365
GO:0006688	Glycosphingolipid biosynthetic process	5	0.062879	ST6GALNAC6, LARGE, UGCG, ST8SIA3, B4GALNT1	0.535365
GO:0048010	Vascular endothelial growth factor receptor signaling pathway	5	0.062879	NRP1, PDGFRA, BMPR2, FOXC1, KDR	0.535365
GO:0060324	Face development	5	0.062879	ZFAND5, ARID5B, PDGFRA, COL1A1, MMP2	0.535365
GO:0007213	Muscarinic acetylcholine receptor signaling pathway	5	0.062879	CDK5R1, GNAI2, GNB1, CHRM1, AGRN	0.535365
GO:0007379	Segment specification	5	0.062879	MEOX2, MAFB, RPGRIP1L, DLL1, MLLT3	0.535365
GO:0021544	Subpallium development	5	0.062879	BBS1, ASCL1, BBS4, HTT, HPRT1	0.535365
GO:0007520	Myoblast fusion	5	0.062879	CAST, NOS1, DYRK1B, NEO1, ADAM12	0.535365
GO:0006913	Nucleocytoplasmic transport	31	0.0632131	TNF, AGFG1, PML, TGFB2, CRY2, ZFYVE9, DUSP16, ANP32A, PPP3CA, TNPO1, PABPN1, NUP133, UPF2, SMG6, HTT, PPP1R10, SMG1, IPO9, STRADB, NXF1, HNRNPA1, ATXN1, MAPK1, HHEX, PHAX, CBLB, TSC1, JUN, MLX, TRPS1, KPNA4	0.536341
GO:0010608	Posttranscriptional regulation of gene expression	40	0.0647883	EIF4E3, TNF, CPEB2, DICER1, HPS4, EIF5, MKNK2, PML, PEX6, SYNCRIP, SOX4, MKNK1, IGF2BP1, LIN28A, PTEN, PAIP2B, EIF4EBP1, MOV10, TNFRSF1B, TNRC6C, QKI, TNRC6B, TNRC6A, PRKCA, IL6, BRF1, VHL, PPARGC1A, MAPK1, PA2G4, TSC1, SERBP1, CDKN2AIP, CELF1, MDM4, PPP1R15B, EIF5A2, SRP9, GATC, IGFBP5	0.544458
GO:0051092	Positive regulation of NF-kappaB transcription factor activity	11	0.0648057	UBE2N, CARD11, IRAK3, IL6, TNF, MYD88, TGFBR3, TMEM189, ERC1, EDA, MAP3K13	0.543583
GO:0006405	RNA export from nucleus	11	0.0648057	PABPN1, NUP133, PHAX, HHEX, UPF2, AGFG1, TSC1, SMG6, SMG1, NXF1, HNRNPA1	0.543583
GO:0048736	Appendage development	22	0.0649135	LMBR1, DICER1, PRRX1, RPGRIP1L, TP63, SKI, MBNL1, MMP13, HOXC10, ALDH1A2, NOTCH1, GNAQ, PSEN1, MEOX2, FBXW4, CHST11, LRP6, PBX1, BMPR1B, ALX4, PBX2, MED1	0.543227
GO:0080135	Regulation of cellular response to stress	22	0.0649135	TNF, ZAK, CEBPG, MUL1, DUSP22, PRKCG, ZEB2, TMEM189, TP73, TGFB2, UBE2N, NTRK3, EYA3, ZFP91, MAP3K5, NDEL1, MDFIC, MAP3K2, MAP3K9, HIPK3, HIPK2, SYK	0.543227
GO:0060173	Limb development	22	0.0649135	LMBR1, DICER1, PRRX1, RPGRIP1L, TP63, SKI, MBNL1, MMP13, HOXC10, ALDH1A2, NOTCH1, GNAQ, PSEN1, MEOX2, FBXW4, CHST11, LRP6, PBX1, BMPR1B, ALX4, PBX2, MED1	0.543227
GO:0007010	Cytoskeleton organization	76	0.0651243	TLN1, WASF3, WASF2, CNP, PRKG1, RHOU, HOOK3, ARHGAP4, CDC42, PACSIN1, RALA, RANBP1, CAP1, KLHL20, FMNL1, FMNL3, ARHGEF2, ACTN4, TRPM7, ARHGEF17, PROX1, ARHGAP26, ELMO1, THY1, FMN1, BBS1, EPB41L1, CAPN10, NDEL1, SDCBP, OPHN1, SGCD, WASL, DBN1, GADD45A, SGCB, ADD1, PARVA, TRIOBP, CAV2, ABLIM2, PALM, BBS4, TCAP, AGFG1, DIAPH1, MRAS, ELN, DIAPH3, MYO9B, CYTH2, ARPC4, DAAM1, RCC1, DAAM2, CORO2B, PFN2,…	0.543459
GO:0010035	Response to inorganic substance	39	0.0652507	ATP5D, CASR, PXDN, GCLC, UROS, HVCN1, PTEN, KCNIP1, PXN, SLC11A2, GSS, SERPINE1, SLC30A4, NEDD4L, FOSL1, TXNIP, EGFR, PRKCA, PTPRK, SLC8A1, GNAO1, HTT, MAP1B, GRIA3, SREBF2, SOD2, CDKN1A, NPTXR, MTF1, UCP3, PRDX6, JUN, PDGFRA, CALM3, ABAT, RYR2, COL1A1, PRNP, PPP1R15B	0.543211
GO:0031098	Stress-activated protein kinase signaling pathway	15	0.0654637	TNF, ZAK, ARHGEF6, MAP2K4, MUL1, STRADB, MAPK10, MAP3K5, MDFIC, MAP3K2, MAP3K9, TNFRSF19, MAP3K13, MAP3K12, SYK	0.543454
GO:0006511	Ubiquitin-dependent protein catabolic process	45	0.065713	USP30, USP6, USP8, USP2, RAD23A, UBE2G1, BTRC, BAP1, DERL3, USP51, EDEM1, CUL3, UBE2D3, CUL5, UBE2D2, FBXW4, RNF11, PSMD3, USP37, USP10, USP35, UBE2D1, USP33, USP31, USP13, PSMD9, PAN2, TBL1XR1, USP40, UFD1L, UBE4B, UBR2, SKP1, UBE2L3, CDC27, PSMA5, UBE2K, PSMD11, UBC, USP47, USP46, SMURF2, PSME3, USP48, TBL1X	0.5439
GO:0007187	G-protein signaling, coupled to cyclic nucleotide second messenger	24	0.0664067	ADCY1, ADCY2, PTGER3, GNAI2, RXFP1, ADCY5, RXFP2, WASF2, NPR3, VIPR1, FSHR, GRM4, CRHR2, PTGIR, S1PR1, RGS1, GNAQ, ADCY9, SSTR1, CNR1, PTH, PRKACB, TSHR, OPRD1	0.546836
GO:0051101	Regulation of DNA binding	25	0.0669205	TNF, IRAK3, MYD88, PEX14, TNKS, IL6, CREBZF, CEBPG, RUNX1T1, PIM1, SKI, NFAM1, TMEM189, PROX1, JMY, HDAC5, UBE2N, CARD11, HIPK2, CALM3, TGFBR3, PBX1, ERC1, EDA, MAP3K13	0.548741
GO:0010876	Lipid localization	31	0.0677146	SLC27A1, RFT1, OSBP, PPARD, TNF, LDLR, STAT5B, PPARG, BDKRB2, ABCA1, SLCO2A1, STARD3, VPS4B, ATP8B2, ATP8B3, B4GALNT1, SOAT1, OSBP2, PSAP, OSBPL6, ATP11B, ATP11A, ATP11C, PLEKHA8, ATP8A2, OSBPL10, OSBPL11, APOL4, PLA2G5, VLDLR, SLC27A4	0.552175
GO:0043407	Negative regulation of MAP kinase activity	10	0.0678684	PRKCA, IRAK3, HIPK3, DUSP16, NF1, DUSP22, SPRED1, DUSP8, SPRY4, TP73	0.552065
GO:0001707	Mesoderm formation	10	0.0678684	TBX6, WNT3, NF2, HTT, WNT3A, BMPR2, PRKACA, FOXC1, NR4A3, ACVR1	0.552065
GO:0040023	Establishment of nucleus localization	4	0.0680709	CDC42, NTN1, SLIT1, MYH10	0.552223
GO:0048103	Somatic stem cell division	4	0.0680709	NOTCH1, WNT3A, KIT, TGFB2	0.552223
GO:0060216	Definitive hemopoiesis	4	0.0680709	HOXB3, SP1, TGFBR3, CBFB	0.552223
GO:0051150	Regulation of smooth muscle cell differentiation	4	0.0680709	MYOCD, EREG, FOXO4, SRF	0.552223
GO:0051924	Regulation of calcium ion transport	16	0.0681816	SLC8A1, CASR, NOS1, JPH2, GNAO1, GNAI2, STIM2, GJA1, HOMER1, FKBP1B, THY1, EDNRA, ATP2B2, CALM3, RYR2, JPH1	0.551878
GO:0043414	Biopolymer methylation	16	0.0681816	LCMT1, RAB3B, RAB3D, SUV39H1, CTCF, TRMT61A, ATRX, BTG2, PRMT8, BTG1, TRDMT1, WHSC1L1, MTR, NSD1, BAZ2A, HEMK1	0.551878
GO:0012501	Programmed cell death	103	0.0701881	MEF2A, RNF216, FOXO3, ITSN1, TOP1, MAP3K5, UNC5B, UNC5C, DAP, LUC7L3, MADD, BCL2L13, STK4, BCL2L11, RASGRF2, JUN, F3, BLCAP, NGF, PACS2, ALDOC, AKAP13, BCL2L2, STK17A, SLC11A2, PEA15, IL17A, DIABLO, DYRK2, TRAF6, BMF, CFLAR, CARD8, ABR, HTT, SRA1, RYBP, MUL1, DUSP22, VAV2, NTN1, FXR1, BBC3, PUF60, E2F2, PPARD, ZMAT3, GJA1, TP63, FASLG, PTEN, KCNIP3, ARHGAP4, BAG4, CASP9, SEMA3A, CASP2, DEDD2, DHC…	0.561772
GO:0048638	Regulation of developmental growth	12	0.0702709	COL4A4, NTRK3, NRP1, MAP1B, TGFBR2, UBC, RPS6KB1, SEMA3A, AGRN, PROX1, NTN1, NGF	0.561264
GO:0006664	Glycolipid metabolic process	9	0.0705325	ST6GALNAC6, LARGE, ITGB8, PSAP, CREM, UGCG, ST8SIA3, KIT, B4GALNT1	0.56171
GO:0022406	Membrane docking	9	0.0705325	CAV2, CPLX2, RAB8A, SNPH, STXBP1, VTI1B, EXOC5, YKT6, SNAP25	0.56171
GO:0014902	Myotube differentiation	6	0.070568	CAST, NOS1, DYRK1B, IGF1, NEO1, ADAM12	0.560954
GO:0015800	Acidic amino acid transport	6	0.070568	SLC1A2, PRAF2, PSEN1, HTT, SLC13A3, SLC1A1	0.560954
GO:0006508	Proteolysis	171	0.0713572	CNDP2, THOP1, MMP9, BTRC, RCE1, RNF216, ZNRF1, MMP2, USP51, OTUB2, KLHL3, CNOT4, CUL3, CUL5, HTRA1, FBXO28, LONRF1, LONRF2, PAN2, SOCS2, SOCS3, ENC1, SOCS6, UBR2, SOCS5, SKP1, ADAMTS6, MIB1, KDM2B, KDM2A, UBR7, PSMA5, F3, BACE1, RAD18, ASB2, ASB4, ADAMTS5, ASB6, NGF, ERMP1, RAD23A, RAB40C, MME, CTSA, DERL3, UBE2D4, UBE2D3, UBE2D2, FBXW4, HECTD3, RNF11, FBXW2, ADAM30, FBXO41, UBE2D1, TRAF6, FBXO9,…	0.564185
GO:0045926	Negative regulation of growth	23	0.0713747	NRP1, ACVRL1, PPARG, SMAD4, PML, ADIPOR1, MUL1, TP63, NTN1, TP73, TGFB2, CAPRIN2, PHF17, ACVR1B, DAB2, CDKN1A, TSPYL2, BBC3, BTG1, CDKN2AIP, SEMA3A, DCUN1D3, APBB2	0.563336
GO:0022898	Regulation of transmembrane transporter activity	8	0.0724206	JPH2, GNAI2, ACTN4, STIM2, CALM3, HOMER1, JPH1, FKBP1B	0.567866
GO:0048146	Positive regulation of fibroblast proliferation	8	0.0724206	CDKN1A, FOSL2, EREG, PDGFRA, IGF1, PDGFC, NGFR, CCNA2	0.567866
GO:0030166	Proteoglycan biosynthetic process	8	0.0724206	HS3ST5, NDST1, SLC35D1, CHST11, CSGALNACT2, IGF1, HS6ST1, EXT1	0.567866
GO:0051169	Nuclear transport	31	0.0724365	TNF, AGFG1, PML, TGFB2, CRY2, ZFYVE9, DUSP16, ANP32A, PPP3CA, TNPO1, PABPN1, NUP133, UPF2, SMG6, HTT, PPP1R10, SMG1, IPO9, STRADB, NXF1, HNRNPA1, ATXN1, MAPK1, HHEX, PHAX, CBLB, TSC1, JUN, MLX, TRPS1, KPNA4	0.567011
GO:0070085	Glycosylation	26	0.0725738	GALNT2, FUT9, LDLR, ALG1, TSPAN7, ST8SIA3, ST8SIA2, ST3GAL1, POMT2, ST6GALNAC6, IL17A, GALNT10, B3GNT7, FUT4, FUT1, CD4, A4GNT, MGAT4A, ST6GAL2, LIPA, MGAT3, LARGE, PSEN1, DOLPP1, MGAT5, LRP2	0.566789
GO:0006486	Protein amino acid glycosylation	26	0.0725738	GALNT2, FUT9, LDLR, ALG1, TSPAN7, ST8SIA3, ST8SIA2, ST3GAL1, POMT2, ST6GALNAC6, IL17A, GALNT10, B3GNT7, FUT4, FUT1, CD4, A4GNT, MGAT4A, ST6GAL2, LIPA, MGAT3, LARGE, PSEN1, DOLPP1, MGAT5, LRP2	0.566789
GO:0043413	Biopolymer glycosylation	26	0.0725738	GALNT2, FUT9, LDLR, ALG1, TSPAN7, ST8SIA3, ST8SIA2, ST3GAL1, POMT2, ST6GALNAC6, IL17A, GALNT10, B3GNT7, FUT4, FUT1, CD4, A4GNT, MGAT4A, ST6GAL2, LIPA, MGAT3, LARGE, PSEN1, DOLPP1, MGAT5, LRP2	0.566789
GO:0001702	Gastrulation with mouth forming second	7	0.0728593	LDB1, RNF2, SMAD4, LRP6, NSD1, PPAP2B, ACVR1	0.567334
GO:0042752	Regulation of circadian rhythm	7	0.0728593	CREB1, CREM, PER1, CHRNB2, ARNTL2, CLOCK, OPN4	0.567334
GO:0001569	Patterning of blood vessels	7	0.0728593	SEMA5A, EDNRA, FLT1, NRP1, TGFBR2, PLXND1, ACVR1	0.567334
GO:0043193	Positive regulation of gene-specific transcription	19	0.0738048	IL6, TNF, CREB1, TFE3, PPARG, TFEB, IGF1, RORB, SRF, PPARGC1A, USF1, PROX1, USF2, HDAC5, HHEX, NOTCH1, MYOCD, BPTF, ARHGEF10L	0.571263
GO:0048589	Developmental growth	19	0.0738048	PPARD, NBN, IGF1, FOXO3, MREG, NOTCH3, NOTCH1, NDEL1, PSEN1, EREG, PAX7, SERPINE1, CHST11, CHRND, BMPR1B, GAP43, PLAU, DCLK1, IGFBP5	0.571263
GO:0022405	Hair cycle process	11	0.0744582	ACVR1B, PPARD, NOTCH1, PSEN1, TP63, EDAR, NGFR, EDA, MREG, RUNX3, TGFB2	0.573661
GO:0001942	Hair follicle development	11	0.0744582	ACVR1B, PPARD, NOTCH1, PSEN1, TP63, EDAR, NGFR, EDA, MREG, RUNX3, TGFB2	0.573661
GO:0022404	Molting cycle process	11	0.0744582	ACVR1B, PPARD, NOTCH1, PSEN1, TP63, EDAR, NGFR, EDA, MREG, RUNX3, TGFB2	0.573661
GO:0030099	Myeloid cell differentiation	20	0.0750293	TNF, CEBPE, MMP9, CSF1, CEBPG, PPARG, SMAD5, TGFBR2, PML, SFXN1, KIT, SOX6, CBFB, CDC42, TAL1, PSEN1, SP1, TGFBR3, TRAF6, ADD1	0.575621
GO:0035107	Appendage morphogenesis	21	0.0760025	LMBR1, DICER1, PRRX1, RPGRIP1L, TP63, SKI, MBNL1, MMP13, HOXC10, ALDH1A2, NOTCH1, GNAQ, PSEN1, FBXW4, CHST11, LRP6, PBX1, ALX4, BMPR1B, PBX2, MED1	0.579574
GO:0035023	Regulation of Rho protein signal transduction	21	0.0760025	ARHGEF4, ARHGEF2, ABR, RALBP1, ARHGEF18, ARHGEF6, ARHGEF5, ARHGEF17, AKAP13, PLEKHG4B, ITSN1, VAV2, ARHGEF12, PLEKHG3, NDEL1, SYDE2, TSC1, RASGRF2, SOS2, PAFAH1B1, ARHGEF10L	0.579574
GO:0035108	Limb morphogenesis	21	0.0760025	LMBR1, DICER1, PRRX1, RPGRIP1L, TP63, SKI, MBNL1, MMP13, HOXC10, ALDH1A2, NOTCH1, GNAQ, PSEN1, FBXW4, CHST11, LRP6, PBX1, ALX4, BMPR1B, PBX2, MED1	0.579574
GO:0051098	Regulation of binding	30	0.0776813	TNF, IRAK3, MYD88, PRMT8, PEX14, TNKS, IL6, CREBZF, EPB41, CEBPG, PIM1, RUNX1T1, SMAD4, SKI, NFAM1, TMEM189, PROX1, JMY, UBE2N, HDAC5, CARD11, PSEN1, HIPK2, CALM3, TGFBR3, PBX1, ERC1, EDA, MAP3K13, ADD1	0.586944
GO:0050870	Positive regulation of T cell activation	17	0.0777112	IL6, IKZF1, IL6ST, STAT5B, TGFBR2, ITPKB, SOCS5, IL15, THY1, CD47, CARD11, CD4, TRAF6, CD5, SASH3, SPN, SYK	0.586165
GO:0043506	Regulation of JUN kinase activity	10	0.0786239	MAP3K5, ZAK, MDFIC, MAP3K2, MAP3K9, HIPK3, MUL1, ZEB2, TP73, SYK	0.589685
GO:0006915	Apoptosis	101	0.0798424	E2F2, PPARD, MEF2A, ZMAT3, FASLG, TP63, GJA1, RNF216, FOXO3, ITSN1, PTEN, KCNIP3, ARHGAP4, BAG4, MAP3K5, UNC5B, CASP9, DAP, SEMA3A, UNC5C, CASP2, DEDD2, LUC7L3, DHCR24, ARHGEF4, ARHGEF2, MADD, ARHGEF6, ARHGEF18, ARHGEF17, EDAR, ARHGEF12, BCL2L13, STK4, BCL2L11, ELMO2, ELMO1, PPM1F, BNIP1, PSEN1, RASGRF2, HIPK3, F3, JUN, HIPK2, UBC, PSME3, NGFR, MDM4, GADD45B, GADD45A, BLCAP, NGF, DCC, PACS2, PRF1…	0.594627
GO:0042063	Gliogenesis	15	0.0812375	EGFR, NF2, NF1, IGF1, MMP14, TGFB2, ASCL1, ZFP91, NOTCH1, NAB1, PDGFRA, NEUROD4, RELN, POU3F2, GAP43	0.600324
GO:0044092	Negative regulation of molecular function	59	0.081779	CAST, ADCY1, ADCY2, ADCY5, PPARG, SPRY4, TGFB2, S1PR1, PSMD3, SPRED1, DHCR24, PSMD9, PRKCA, RXFP2, PIM1, STIM2, PROX1, PKIA, THY1, GRM4, GRM3, PSEN1, PSMA5, GRM7, HIPK3, UBC, PSME3, GADD45B, GADD45A, PALM, GNAI2, RAG1, FKBP1B, IRAK3, DUSP16, PEX14, TNKS, UBE2D1, GNAT1, HERPUD1, NF2, CEBPG, NF1, DUSP22, NPR3, CDC27, TP73, CDKN1C, CDKN1A, RGS1, ADCY9, GSK3A, PSMD11, CALM3, PPP2R4, PBX1, DUSP8, DNAJ…	0.601946
GO:0051153	Regulation of striated muscle cell differentiation	9	0.0825895	COL4A4, HDAC5, NOTCH1, MYOCD, BTG1, UBC, AGRN, MBNL3, PROX1	0.604805
GO:0015849	Organic acid transport	29	0.0833364	SLC38A3, PPARD, SLC38A2, NFKBIE, SLC22A12, PPARG, SLC7A8, BDKRB2, SLC7A5, SLCO2A1, SLC1A2, SLC1A1, SLC43A2, APBA1, PRAF2, HTT, SLC7A14, SLC7A11, SLC25A32, SLC6A7, SLC16A7, PSEN1, SLC6A8, SLC7A1, SLC25A10, SLC6A6, SLC13A3, PLA2G5, SLC27A4	0.60734
GO:0050678	Regulation of epithelial cell proliferation	16	0.0835876	EGFR, PPARD, IGF1, FOXP1, TGFB2, KDR, CDKN1C, EDNRA, PGR, NOTCH1, EREG, CCND2, TGFA, TGFBR3, LAMC1, RUNX3	0.60758
GO:0006816	Calcium ion transport	28	0.0836252	CALHM1, JPH2, CACHD1, CACNB1, FKBP1B, TPCN1, ATP2B1, ATP2B2, ATP2B3, SLC24A4, SLC24A3, SLC24A2, PPP3CA, JPH1, SLC8A1, TRPM7, GRIN1, STIM2, GRIN2A, CACNG4, CACNA2D2, ITPR1, ATP2A2, ATP2A3, RYR2, CACNA1E, CHRNB2, CACNA1C	0.606841
GO:0030878	Thyroid gland development	5	0.0838211	HOXB3, HHEX, HOXA3, HOXA5, PAX8	0.606828
GO:0010259	Multicellular organismal aging	5	0.0838211	SLC1A2, HTT, TFCP2L1, TP63, ERCC1	0.606828
GO:0021952	Central nervous system projection neuron axonogenesis	5	0.0838211	DCC, PAFAH1B1, CHRNB2, EPHB3, DCLK1	0.606828
GO:0007431	Salivary gland development	5	0.0838211	EGFR, TFCP2L1, EDAR, EDA, TGFB2	0.606828
GO:0032355	Response to estradiol stimulus	13	0.0839359	PRKCA, TXNIP, SOCS2, SOCS3, MAP1B, STAT5B, PTEN, STAT3, ALDH1A2, CCND2, PDGFRA, CCNA2, GHR	0.606446
GO:0019935	Cyclic-nucleotide-mediated signaling	26	0.0839495	ADCY1, ADCY2, GNAI2, ADCY5, WASF2, VIPR1, PTGIR, S1PR1, CNR1, PTH, RAPGEF4, PRKACB, PTGER3, RXFP1, RXFP2, NPR3, FSHR, GRM4, CRHR2, RGS1, GNAQ, ADCY9, SSTR1, TSHR, GLP1R, OPRD1	0.605603
GO:0001824	Blastocyst development	11	0.0849613	CUL3, NBN, CDX2, NDEL1, SP1, NASP, TGFBR1, NLE1, TGFBR3, SRF, RBBP8	0.609298
GO:0042633	Hair cycle	11	0.0849613	ACVR1B, PPARD, NOTCH1, PSEN1, TP63, EDAR, NGFR, EDA, MREG, RUNX3, TGFB2	0.609298
GO:0006029	Proteoglycan metabolic process	11	0.0849613	SGSH, BGN, HS3ST5, NDST1, SLC35D1, SULF1, CHST11, CSGALNACT2, IGF1, HS6ST1, EXT1	0.609298
GO:0042303	Molting cycle	11	0.0849613	ACVR1B, PPARD, NOTCH1, PSEN1, TP63, EDAR, NGFR, EDA, MREG, RUNX3, TGFB2	0.609298
GO:0045596	Negative regulation of cell differentiation	40	0.085965	NBN, NRP1, CDX2, DICER1, STAT5B, PPARG, TP63, KIT, ABCA1, FOXO4, PRDM16, LIN28A, ZFP91, MBNL3, SEMA3A, ARHGDIA, MAG, MAFB, TGFBR1, LDB1, NF1, IGF1, DLL1, SKI, SOCS5, WWTR1, NTN1, SOD2, THY1, HDAC5, NOTCH3, MAPK1, MIB1, NOTCH1, EREG, PSEN1, GDF11, TGFBR3, PBX1, NGFR	0.612909
GO:0034762	Regulation of transmembrane transport	8	0.0860378	JPH2, GNAI2, ACTN4, STIM2, CALM3, HOMER1, JPH1, FKBP1B	0.612335
GO:0051168	Nuclear export	14	0.0872954	PABPN1, NUP133, UPF2, AGFG1, SMG6, SMG1, NXF1, STRADB, HNRNPA1, ATXN1, HHEX, PHAX, TSC1, DUSP16	0.617019
GO:0030902	Hindbrain development	14	0.0872954	PHOX2A, RFX4, LMX1B, MAFB, LDB1, GRIN1, RPGRIP1L, TBR1, ALDH1A2, ATP2B2, NEUROD1, POU4F1, MYH10, NFIB	0.617019
GO:0002053	Positive regulation of mesenchymal cell proliferation	6	0.0884778	TGFBR2, PRRX1, TP63, IRS1, FOXP1, KDR	0.621304
GO:0046488	Phosphatidylinositol metabolic process	6	0.0884778	PIK3C2A, PIKFYVE, PI4K2A, PI4KA, PI4KB, PIP4K2B	0.621304
GO:0010648	Negative regulation of cell communication	45	0.0899213	ACHE, GNAI2, IL6ST, GRIK3, ONECUT2, PDE3B, CXXC4, PRDM16, PTEN, IRAK3, HTRA1, SLC24A2, CHST11, RUNX2, WWOX, PRKCA, CARD8, SOCS2, NF2, SOCS3, NF1, RPH3AL, STXBP1, SOCS6, SKI, SOCS5, CBY1, FRZB, IRS1, CISH, THY1, ATXN1, HHEX, GRB10, CBLB, RGS1, TSC1, GSK3A, ATXN7, HIPK2, RGS6, LRP6, NGFR, ACVR1, IGFBP5	0.626649
GO:0015931	Nucleobase, nucleoside, nucleotide and nucleic acid transport	23	0.0902059	HNRNPA1L2, PABPN1, NUP133, UPF2, AGFG1, SMG6, SLC22A12, FMR1, G3BP2, GJA1, SMG1, NXF1, HNRNPA1, GJB1, PHAX, HHEX, TSC1, KHSRP, QKI, TNKS, POM121C, EIF5A2, LRPPRC	0.626977
GO:0048332	Mesoderm morphogenesis	10	0.0903559	TBX6, WNT3, NF2, HTT, WNT3A, BMPR2, PRKACA, FOXC1, NR4A3, ACVR1	0.626728
GO:0045767	Regulation of anti-apoptosis	10	0.0903559	CDKN1A, IL6, BTG2, IL6ST, SERBP1, RTKN, PRKAA1, ERC1, RASA1, PIK3R2	0.626728
GO:0007626	Locomotory behavior	49	0.0939481	NRP2, STRN, CNP, TGFB2, ATP2B2, ROBO1, RALA, ROBO2, SEMA3A, FOSL1, SPN, SYK, PRKCA, RALBP1, PIK3CB, NTSR1, GRM1, MAPK1, HIPK2, ABAT, RELN, TSHR, PTAFR, NGF, CCL1, SCN1A, CXCL6, CCL22, PDE1B, RAC2, PAFAH1B1, APBA1, IL6, GNAO1, MAP2K1, HTT, GRIN1, ATP1A2, CCL18, SOD2, ATXN1, EPHA4, CXCL16, CHRNB2, PBX3, CACNA1C, CMTM3, PLAU, OPRD1	0.640898
GO:0010627	Regulation of protein kinase cascade	45	0.0944813	PPARD, SLC44A2, TNF, ZAK, IL6ST, GJA1, FASLG, ZEB2, TIMP2, ITSN1, PTEN, TGFB2, ZFP91, MAP3K5, MYD88, TMEM9B, MAP3K3, MIER1, MAP3K2, MDFIC, MAP3K9, CC2D1A, TRAF6, GHR, SYK, CFLAR, CARD8, IL6, NF2, GOLT1B, TGFBR1, NF1, IGF1, DUSP22, MUL1, TMEM189, GRM1, TP73, LEP, UBE2N, CARD11, GRM4, F3, HIPK3, HIPK2	0.642201
GO:0001775	Cell activation	51	0.0956864	NBN, STAT5B, IL21R, JAG2, ITPKB, IL15, TLR7, PAX1, CBFB, ZFP91, MS4A1, IMPDH1, SPN, SYK, EGFR, EGR1, PIK3CB, STXBP1, NFAM1, ZNF3, IFNAR1, CARD11, PSEN1, PI4K2A, PDGFRA, TSHR, ITGAL, CPLX2, YWHAZ, TNF, CSF1, RAG1, SOX4, HPRT1, FKBP1B, CD4, TRAF6, ENTPD1, ERCC1, KLF6, IL6, IKZF1, CEBPG, TGFBR2, MYO1F, FOXP1, HDAC5, CBLB, PRLR, IRF1, CHRNB2	0.646219
GO:0045639	Positive regulation of myeloid cell differentiation	9	0.0957834	LEP, TAL1, ACVR1B, IKZF1, KLF10, JUN, CSF1, KITLG, FOXO3	0.64573
GO:0046324	Regulation of glucose import	9	0.0957834	PRKCA, PEA15, SLC1A2, GRB10, CAPN10, TNF, GSK3A, APPL1, IRS1	0.64573
GO:0032409	Regulation of transporter activity	9	0.0957834	JPH2, GNAI2, ACTN4, STIM2, CALM3, HOMER1, JPH1, FKBP1B, SYNGR3	0.64573
GO:0014020	Primary neural tube formation	9	0.0957834	BBS4, RGMA, TSC1, ZIC5, FZD3, ZEB2, CELSR1, TRAF6, FZD6	0.64573
GO:0009416	Response to light stimulus	27	0.0960273	PML, KIT, SLC1A2, PDE1B, CASP9, SERPINB13, ERCC4, ERCC1, EGFR, GNAT1, PTPRK, HTT, NF1, UBE4B, GRIN1, GRIN2A, ATP1A2, USF1, ATXN1, CDKN1A, CHRNB2, SCARA3, DCUN1D3, CACNA1C, CLOCK, RHO, OPN4	0.645835
GO:0051348	Negative regulation of transferase activity	20	0.0964927	PRKCA, NF2, NF1, PPARG, DUSP22, PKIA, TP73, SPRY4, THY1, CDKN1C, IRAK3, CDKN1A, PSEN1, GSK3A, HIPK3, DUSP16, SPRED1, GADD45B, DUSP8, GADD45A	0.646829
GO:0001822	Kidney development	20	0.0964927	ODC1, PGF, ARID5B, TGFBR1, NF1, RPGRIP1L, SMAD4, NID1, WWTR1, PAX2, PROX1, BCL2L11, ALDH1A2, TSC1, CD44, PAX8, GDF11, ROBO2, PBX1, FOXC1	0.646829
GO:0008643	Carbohydrate transport	14	0.0968892	SLC2A12, PPARD, RFT1, KLF15, M6PR, EDNRA, PEA15, SLC2A4, SLC35D1, SLC2A3, SLC37A1, SLC2A2, SLC35B4, SLC2A1	0.647542
GO:0030323	Respiratory tube development	21	0.0968985	CAV2, LIPA, TGFBR1, DICER1, TGFBR2, BMPR2, MMP14, PROX1, HECA, FOXP1, KDR, ALDH1A2, NOTCH1, SP1, HOXA5, CTGF, PDGFRA, ZFPM2, HS6ST1, LOX, NFIB	0.646707
GO:0030225	Macrophage differentiation	4	0.0974559	CDC42, CEBPE, MMP9, CSF1	0.648057
GO:0051893	Regulation of focal adhesion formation	4	0.0974559	ACVRL1, TSC1, MMP14, PTEN	0.648057
GO:0014002	Astrocyte development	4	0.0974559	EGFR, ZFP91, NF1, POU3F2	0.648057
GO:0021799	Cerebral cortex radially oriented cell migration	4	0.0974559	LRP8, LHX6, PAFAH1B1, POU3F2	0.648057
GO:0043584	Nose development	4	0.0974559	ASCL1, POU2F1, RPGRIP1L, PROX1	0.648057
GO:0060396	Growth hormone receptor signaling pathway	4	0.0974559	SOCS2, STAT5B, STAT3, GHR	0.648057
GO:0032414	Positive regulation of ion transmembrane transporter activity	4	0.0974559	ACTN4, STIM2, CALM3, HOMER1	0.648057
GO:0030177	Positive regulation of Wnt receptor signaling pathway	4	0.0974559	HHEX, SOX4, ZEB2, MBD2	0.648057
GO:0021772	Olfactory bulb development	4	0.0974559	ARX, SALL3, EFNA2, RPGRIP1L	0.648057
GO:0007184	SMAD protein nuclear translocation	4	0.0974559	ZFYVE9, JUN, PML, TGFB2	0.648057
GO:0060314	Regulation of ryanodine-sensitive calcium-release channel activity	4	0.0974559	JPH2, CALM3, JPH1, FKBP1B	0.648057
GO:0019725	Cellular homeostasis	79	0.0989217	PRX, PPARD, CASR, ATP6V0E1, JPH2, IL6ST, SLC22A12, GRIK3, EDNRA, ZFP91, ATP2B2, CUL5, DNAJC16, S1PR1, SLC24A3, SLC24A2, GRID2, QKI, JPH1, DEDD2, PRKCA, SLC12A7, PTGER3, KCND2, PIK3CB, C11ORF31, GRIN2A, STIM2, PPARGC1A, PSEN1, GNAQ, PRDX6, SBF2, GNB1, JUN, NAB1, RYR2, STC1, PRNP, CLN5, GLP1R, ADD1, CCL1, CLCN3, GLRX5, SCN1A, GCLC, NR3C2, BDKRB2, SRF, FKBP1B, P2RY2, PTH, POU3F2, PPP3CA, NEDD4L, QSO…	0.652967
