# Supplementary material for: Genome-wide microRNA expression profiling in placentae from frozen-thawed blastocyst transfer
Source: Clin Epigenetics. 2017 Aug 3;9:79. doi: 10.1186/s13148-017-0379-6 (PMC5543431; doi:10.1186/s13148-017-0379-6)
Supplement: Supplementary file 9 — KEGG enrichment analysis of target genes. (XLS 45 kb) [file 13148_2017_379_MOESM9_ESM.xls]

## Sheet: Sheet1
Table S7. KEGG enrichment analysis of target genes.
Pathway	Gene count	P-value	Genes	Corrected p-value
Axon guidance	46	1.72733e-08	DCC, ABLIM2, NRP1, GNAI2, PLXNA1, EFNA2, EFNA3, EPHB3, EPHB4, SEMA5A, PAK6, CDC42, PAK7, RAC2, UNC5B, ROBO1, PAK3, SEMA3G, NFAT5, ROBO2, NFATC4, PPP3CA, UNC5C, SEMA3A, NFATC2, NFATC3, RASA1, LIMK2, MET, EFNB2, DPYSL5, DPYSL2, ARHGEF12, SLIT1, NTN1, EPHA3, SLIT3, MAPK1, EPHA4, SEMA4G, EPHA8, CFL2, MAPK3, SRGAP3, EFNA4, SRGAP1	3.16101e-06
Neurotrophin signaling pathway	42	4.04593e-07	YWHAZ, NFKBIE, FASLG, FOXO3, CDC42, IRAK3, MAP3K5, MAP3K3, SOS2, SH2B3, SHC1, CALML5, SHC3, PIK3R3, CSK, TRAF6, ARHGDIA, PIK3R2, PDK1, MAP2K1, PIK3CB, MAPK11, MAPK10, IRS1, TP73, RPS6KA5, NTRK3, MAPK1, RPS6KA3, RPS6KA4, PLCG1, PSEN1, MAPK13, RPS6KA2, JUN, NTRK2, MAPK3, CALM3, RAP1A, RAP1B, NGFR, NGF	3.70196e-05
MAPK signaling pathway	72	5.70384e-07	ZAK, FASLG, PRKX, TGFB2, CDC42, ACVR1B, MAP3K5, PRKACA, PRKACB, PRKCA, EGFR, CACNG4, PRKCG, STK4, MAPK1, RASGRF2, ARRB2, JUN, MAPK3, PDGFRA, PLA2G6, GADD45B, MAP3K13, PLA2G2D, GADD45A, MAP3K12, PLA2G5, NGF, FGFR1, TNF, FGFR3, MRAS, MKNK2, CACNB1, MAPKAPK3, MKNK1, ELK1, GNG12, SRF, HSPA1L, MAP3K3, RAC2, MAP3K2, DUSP16, SOS2, NFATC4, PPP3CA, TRAF6, NFATC2, RASA1, PTPN7, MAP2K1, TGFBR1, NF1, TGFBR2,…	3.47928e-05
GnRH signaling pathway	35	1.15389e-06	ADCY1, ADCY2, ADCY5, ELK1, MMP2, PRKX, SRC, CDC42, PLCB3, MAP3K3, MAP3K2, SOS2, PRKACA, PRKACB, CALML5, PLCB1, EGFR, PRKCA, MAP2K1, MAP2K4, MAPK11, MAPK10, MMP14, ITPR1, MAPK1, GNAQ, ADCY9, MAPK13, JUN, MAPK3, CALM3, PLA2G6, CACNA1C, PLA2G2D, PLA2G5	5.27892e-05
Melanogenesis	35	1.50732e-06	ADCY1, ADCY2, GNAI2, WNT3A, ADCY5, MITF, KITLG, KIT, PRKX, WNT1, PLCB3, WNT3, CREB3L2, PRKACA, CREB3L3, PRKACB, CALML5, PLCB1, PRKCA, DVL3, GNAO1, MAP2K1, CREB1, PRKCG, FZD3, FZD5, FZD4, FZD6, WNT2B, MAPK1, WNT7B, GNAQ, ADCY9, MAPK3, CALM3	5.51666e-05
Wnt signaling pathway	46	2.94078e-06	PPARD, BTRC, WNT3A, CXXC4, DAAM1, DAAM2, PRKX, CSNK2A2, WNT1, PLCB3, WNT3, RAC2, NFAT5, FRAT1, NFATC4, PRKACA, PPP3CA, PRKACB, NFATC2, PLCB1, FOSL1, NFATC3, PPP2R1B, PRKCA, DVL3, TBL1XR1, VANGL1, SMAD4, PRKCG, FZD3, MAPK10, SKP1, FZD5, FZD4, WNT2B, FZD6, WNT7B, SFRP1, PSEN1, CCND2, CSNK1E, JUN, PRICKLE2, LRP6, PPP2R5E, TBL1X	8.96898e-05
Pathways in cancer	79	1.67381e-05	E2F2, PPARD, PGF, WNT3A, MMP9, MITF, STAT5B, PPARG, FASLG, MMP2, PTEN, TGFB2, CDC42, WNT1, ACVR1B, WNT3, CASP9, SLC2A1, PAX8, RALB, TGFA, RALA, PRKCA, EGFR, AR, RALBP1, PIK3CB, RUNX1T1, PRKCG, STK4, JUP, VEGFB, MAPK1, CCDC6, LAMC3, JUN, MAPK3, PDGFRA, LAMC1, DCC, FGFR1, FGFR3, XIAP, PML, EGLN3, KITLG, KIT, SUFU, RAC2, SOS2, TRAF6, PIK3R3, PIK3R2, COL4A4, DVL3, IL6, MAP2K1, VHL, TGFBR1, TGFBR2, ME…	0.000437489
Gap junction	30	2.80269e-05	ADCY1, ADCY2, GNAI2, ADCY5, GJA1, PRKG2, PRKG1, SRC, PRKX, PLCB3, MAP3K2, SOS2, GUCY1A2, TUBB6, GUCY1A3, PRKACA, PDGFC, PRKACB, PLCB1, EGFR, PRKCA, MAP2K1, PRKCG, GRM1, ITPR1, MAPK1, GNAQ, ADCY9, MAPK3, PDGFRA	0.000640919
Pancreatic cancer	26	2.98676e-05	E2F2, PGF, TGFB2, ACVR1B, CDC42, RAC2, CASP9, RALB, RALA, TGFA, PIK3R3, PIK3R2, EGFR, MAP2K1, RALBP1, PIK3CB, ARHGEF6, TGFBR1, TGFBR2, SMAD4, MAPK10, STAT3, RALGDS, VEGFB, MAPK1, MAPK3	0.000607132
Insulin signaling pathway	40	2.99831e-05	PHKA2, EXOC7, PHKA1, MKNK2, PDE3B, ELK1, MKNK1, RPS6KB1, PRKX, EIF4EBP1, PRKAR2A, SLC2A4, SOS2, GYS1, PRKACA, SHC1, PRKAA1, PRKACB, CALML5, PRKAA2, SHC3, PIK3R3, PIK3R2, MAP2K1, SOCS2, SOCS3, PIK3CB, FLOT2, ACACA, MAPK10, IRS1, PPARGC1A, MAPK1, CBLB, TSC1, PRKAR1B, PKLR, MAPK3, CALM3, PYGB	0.000548548
Focal adhesion	53	4.47467e-05	TLN1, PGF, PTEN, PAK6, CDC42, PAK7, PAK3, SHC1, PDGFC, ZYX, SHC3, PRKCA, EGFR, ACTN4, PIK3CB, PRKCG, VEGFB, MAPK1, CCND2, LAMC3, JUN, MAPK3, PDGFRA, RELN, LAMC1, COL1A1, PARVA, CAV2, XIAP, DIAPH1, ITGA11, ELK1, SRC, PXN, RAC2, ITGB8, SOS2, COL6A3, PIK3R3, PIK3R2, COL4A4, FLT1, MAP2K1, MET, IGF1, ITGA3, MAPK10, VAV2, KDR, ITGA6, ITGA5, RAP1A, RAP1B	0.000744162
VEGF signaling pathway	26	6.51519e-05	MAPKAPK3, PXN, SRC, CDC42, RAC2, CASP9, NFAT5, NFATC4, PPP3CA, NFATC2, PIK3R3, NFATC3, PIK3R2, PRKCA, MAP2K1, PIK3CB, PRKCG, MAPK11, KDR, MAPK1, PLCG1, MAPK13, MAPK3, PLA2G6, PLA2G2D, PLA2G5	0.000993106
Endocytosis	49	7.02282e-05	USP8, FGFR3, LDLR, RAB5B, CHMP4B, VPS37A, VPS37B, ASAP1, VPS37C, VPS37D, KIT, CLTC, SRC, HSPA1L, CDC42, ACVR1B, DAB2, PIKFYVE, VPS4B, NEDD4L, IQSEC3, TRAF6, AGAP1, AGAP2, IQSEC1, AP2M1, IQSEC2, EGFR, GIT1, FLT1, TGFBR1, MET, TGFBR2, PSD3, KDR, EPS15, RAB31, CBLB, PSD, ARRB2, ACAP3, AP2A1, PDGFRA, RAB5A, SMURF2, ARAP2, PIP4K2B, SH3GL1, RNF41	0.000988144
Long-term potentiation	24	9.85038e-05	PRKCA, ADCY1, MAP2K1, GRIN1, GRIN2A, PRKCG, GRM1, ITPR1, PRKX, MAPK1, RPS6KA3, PLCB3, GNAQ, RPS6KA2, MAPK3, CALM3, RAP1A, RAP1B, PRKACA, PPP3CA, CALML5, PRKACB, PLCB1, CACNA1C	0.00128682
Long-term depression	24	0.000126946	PRKCA, PPP2R1B, GNAO1, NOS1, GNAI2, MAP2K1, IGF1, PRKCG, GRIA3, PRKG2, PRKG1, GRM1, ITPR1, MAPK1, PLCB3, GNAQ, MAPK3, GUCY1A2, GRID2, GUCY1A3, PLA2G6, PLCB1, PLA2G2D, PLA2G5	0.00154764
ErbB signaling pathway	28	0.000135169	STAT5B, ELK1, RPS6KB1, SRC, PAK6, PAK7, EIF4EBP1, PAK3, SOS2, TGFA, SHC1, PIK3R3, SHC3, PIK3R2, EGFR, PRKCA, MAP2K1, PIK3CB, MAP2K4, PRKCG, MAPK10, MAPK1, CDKN1A, CBLB, PLCG1, EREG, JUN, MAPK3	0.00154491
Colorectal cancer	27	0.00018798	DCC, EGFR, DVL3, MAP2K1, PIK3CB, TGFBR1, MET, TGFBR2, SMAD4, FZD3, MAPK10, FZD5, APPL1, FZD4, RALGDS, TGFB2, FZD6, MAPK1, ACVR1B, CASP9, RAC2, JUN, SOS2, MAPK3, PDGFRA, PIK3R3, PIK3R2	0.00202169
SNARE interactions in vesicular transport	16	0.000237235	STX6, STX3, STX2, BET1, VTI1B, STX1B, VTI1A, BNIP1, STX16, BET1L, VAMP2, STX11, VAMP1, SNAP25, YKT6, STX10	0.00240927
Phosphatidylinositol signaling system	24	0.000407898	PRKCA, PIK3CB, PIK3C2A, PI4KA, PRKCG, ITPKB, PI4KB, CDS1, OCRL, PTEN, ITPR1, PLCB3, DGKB, PLCG1, DGKE, DGKD, PIKFYVE, CALM3, CALML5, PLCB1, PIK3R3, ITPK1, PIK3R2, PIP4K2B	0.00392179
Glioma	21	0.000709023	PRKCA, EGFR, E2F2, MAP2K1, PIK3CB, IGF1, PRKCG, PTEN, MAPK1, CDKN1A, PLCG1, MAPK3, SOS2, PDGFRA, CALM3, TGFA, SHC1, CALML5, PIK3R3, SHC3, PIK3R2	0.00646885
Renal cell carcinoma	22	0.00120226	MAP2K1, PIK3CB, PGF, VHL, MET, EGLN3, TGFB2, PAK6, VEGFB, CDC42, MAPK1, PAK7, PAK3, JUN, SLC2A1, SOS2, MAPK3, TGFA, RAP1A, RAP1B, PIK3R3, PIK3R2	0.0104284
mTOR signaling pathway	18	0.00121512	PIK3CB, PGF, STK11, IGF1, RPS6KB1, VEGFB, MAPK1, RPS6KA3, EIF4EBP1, TSC1, RPS6KA2, ULK2, ULK3, MAPK3, PRKAA1, PRKAA2, PIK3R3, PIK3R2	0.0100628
Calcium signaling pathway	43	0.00144796	PHKA2, ADCY1, ADCY2, PHKA1, ITPKB, BDKRB2, PRKX, ATP2B1, EDNRA, ATP2B2, PLCB3, ATP2B3, PDE1B, PDE1A, PRKACA, PPP3CA, PRKACB, CALML5, PLCB1, PRKCA, EGFR, SLC8A1, NOS1, PTGER3, GRIN1, GRIN2A, PRKCG, PTGFR, NTSR1, GRM1, ITPR1, ADCY9, ATP2A2, PLCG1, GNAQ, ATP2A3, CHRM1, PDGFRA, CALM3, RYR2, CACNA1E, CACNA1C, PTAFR	0.0114629
Fc gamma R-mediated phagocytosis	27	0.00151346	WASF3, MARCKSL1, WASF2, ASAP1, ARPC4, RPS6KB1, CDC42, GAB2, RAC2, PIKFYVE, PIK3R3, PPAP2B, PIK3R2, SYK, PRKCA, LIMK2, MAP2K1, PIK3CB, PRKCG, VAV2, MAPK1, PLCG1, CFL2, MAPK3, PLA2G6, WASL, PIP4K2B	0.0114825
Fc epsilon RI signaling pathway	23	0.00225111	PRKCA, PDK1, TNF, MAP2K1, PIK3CB, MAP2K4, MAPK11, MAPK10, VAV2, BTK, MAPK1, PLCG1, GAB2, RAC2, MAPK13, SOS2, MAPK3, PLA2G6, PIK3R3, PLA2G2D, PLA2G5, SYK, PIK3R2	0.0163614
T cell receptor signaling pathway	29	0.00246099	TNF, NFKBIE, PAK6, CDC42, PAK7, PAK3, ICOS, SOS2, NFAT5, NFATC4, CD4, PPP3CA, NFATC2, PIK3R3, NFATC3, TEC, PIK3R2, PDK1, MAP2K1, PIK3CB, MAPK11, VAV2, CARD11, MAPK1, CBLB, PLCG1, MAPK13, JUN, MAPK3	0.0171934
Progesterone-mediated oocyte maturation	24	0.00381662	ADCY1, ADCY2, GNAI2, MAP2K1, PIK3CB, ADCY5, IGF1, PDE3B, MAPK11, MAPK10, CDC27, PRKX, PGR, MAPK1, RPS6KA3, ADCY9, MAPK13, RPS6KA2, MAPK3, PRKACA, PRKACB, PIK3R3, CCNA2, PIK3R2	0.0255847
Prion diseases	13	0.00402539	EGR1, IL6, MAP2K1, ELK1, PRKX, MAPK1, NCAM2, NOTCH1, MAPK3, PRKACA, LAMC1, PRKACB, PRNP	0.0260175
Vascular smooth muscle contraction	29	0.00431955	ADCY1, ADCY2, ADCY5, PRKG1, PRKX, EDNRA, PLCB3, PTGIR, GUCY1A2, GUCY1A3, PRKACA, PRKACB, CALML5, PLCB1, PRKCA, MAP2K1, PRKCG, ARHGEF12, ITPR1, MAPK1, GNAQ, ADCY9, MAPK3, MYH11, CALM3, PLA2G6, CACNA1C, PLA2G2D, PLA2G5	0.0269471
Non-small cell lung cancer	17	0.00511537	PRKCA, EGFR, E2F2, MAP2K1, PIK3CB, PRKCG, FOXO3, STK4, MAPK1, RASSF5, PLCG1, CASP9, MAPK3, SOS2, TGFA, PIK3R3, PIK3R2	0.0307996
Type II diabetes mellitus	15	0.00815072	TNF, SOCS2, PIK3CB, SOCS3, MAPK10, IRS1, MAPK1, SLC2A4, SLC2A2, PKLR, MAPK3, CACNA1E, PIK3R3, CACNA1C, PIK3R2	0.0471642
Regulation of actin cytoskeleton	47	0.0084436	ITGAL, FGFR1, ENAH, FGFR3, DIAPH1, MRAS, DIAPH3, WASF2, ITGA11, ARPC4, BDKRB2, GNG12, PXN, PAK6, CDC42, PAK7, PFN2, RAC2, ITGB8, PAK3, SOS2, PIKFYVE, PDGFC, PIK3R3, CSK, PIK3R2, ARHGEF4, EGFR, GIT1, MAP2K1, LIMK2, ACTN4, PIK3CB, ARHGEF6, ITGA3, ARHGEF12, VAV2, MAPK1, ITGA6, ITGA5, CFL2, CHRM1, MAPK3, PDGFRA, WASL, PIP4K2B, MYH10	0.0473349
Dilated cardiomyopathy	24	0.0092157	SLC8A1, ADCY1, ADCY2, TNF, ADCY5, ITGA11, CACNB1, CACNG4, IGF1, ITGA3, CACNA2D2, PRKX, TGFB2, ATP2A2, ADCY9, ITGA6, ITGA5, ITGB8, RYR2, SGCD, PRKACA, PRKACB, CACNA1C, SGCB	0.0500465
Acute myeloid leukemia	17	0.0107444	PPARD, MAP2K1, PIK3CB, STAT5B, PIM1, PML, RUNX1T1, RPS6KB1, KIT, STAT3, JUP, MAPK1, EIF4EBP1, SOS2, MAPK3, PIK3R3, PIK3R2	0.056485
Aldosterone-regulated sodium reabsorption	13	0.0159761	PRKCA, MAPK1, PIK3CB, MAPK3, ATP1B4, NR3C2, IGF1, PRKCG, NEDD4L, ATP1A2, PIK3R3, IRS1, PIK3R2	0.0807586
Adherens junction	20	0.0195022	EGFR, FGFR1, PTPRM, ACTN4, WASF3, TGFBR1, WASF2, MET, TGFBR2, SMAD4, SRC, CSNK2A2, CDC42, MAPK1, ACVR1B, PVRL1, RAC2, PVRL3, MAPK3, WASL	0.0952671
Adipocytokine signaling pathway	18	0.0202058	TNF, SOCS3, NFKBIE, STK11, ADIPOR1, MAPK10, PPARGC1A, IRS1, CAMKK1, STAT3, LEP, TNFRSF1B, SLC2A4, SLC2A1, PRKAA1, PRKAA2, ACSL4, ACSL3	0.0960311
Chemokine signaling pathway	40	0.0217566	CCL1, ADCY1, ADCY2, GNAI2, ADCY5, STAT5B, CXCL6, FOXO3, GNG12, PRKX, PXN, CDC42, PLCB3, CCL22, RAC2, SOS2, PRKACA, SHC1, PRKACB, SHC3, PIK3R3, CSK, PLCB1, PIK3R2, MAP2K1, PIK3CB, VAV2, CCL18, STAT3, ELMO1, MAPK1, ADCY9, ARRB2, GSK3A, GNB1, CXCL16, MAPK3, RAP1A, RAP1B, WASL	0.100514
Ubiquitin mediated proteolysis	31	0.0221262	XIAP, UBE3B, BTRC, UBE2G1, PPIL2, PML, UBE2R2, CUL3, UBE2D4, UBE2D3, CUL5, UBE2D2, RHOBTB2, NEDD4L, UBE2D1, TRAF6, SOCS3, VHL, UBE4B, BIRC6, SKP1, UBE2L3, CDC27, UBE2N, TRIM37, UBE2O, CBLB, UBE2K, DET1, UBE2W, SMURF2	0.0996655
Oocyte meiosis	26	0.0226899	PPP2R1B, AR, YWHAZ, ADCY1, ADCY2, MAP2K1, BTRC, ADCY5, IGF1, SKP1, CDC27, ITPR1, PRKX, PGR, MAPK1, RPS6KA3, ADCY9, RPS6KA2, MAPK3, CALM3, PRKACA, PPP2R5E, PPP3CA, CALML5, PRKACB, SMC1A	0.0996775
Epithelial cell signaling in Helicobacter pylori infection	18	0.0232579	EGFR, GIT1, ATP6V0E1, MET, MAP2K4, MAPK11, ATP6V1G2, ATP6V1B2, MAPK10, SRC, ATP6V1C1, CDC42, PLCG1, MAPK13, JUN, CSK, JAM2, ATP6V0A2	0.0997076
Prostate cancer	22	0.0236755	EGFR, E2F2, FGFR1, AR, MAP2K1, PIK3CB, CREB1, IGF1, CREB5, PTEN, MAPK1, CDKN1A, CASP9, SOS2, MAPK3, PDGFRA, CREB3L2, TGFA, PDGFC, CREB3L3, PIK3R3, PIK3R2	0.0991335
Chronic myeloid leukemia	19	0.029512	E2F2, MAP2K1, PIK3CB, TGFBR1, STAT5B, TGFBR2, SMAD4, TGFB2, MAPK1, ACVR1B, CBLB, CDKN1A, GAB2, SOS2, MAPK3, SHC1, SHC3, PIK3R3, PIK3R2	0.119696
B cell receptor signaling pathway	19	0.029512	MAP2K1, PIK3CB, NFKBIE, VAV2, BTK, CARD11, MAPK1, RAC2, JUN, SOS2, MAPK3, NFAT5, NFATC4, PPP3CA, NFATC2, PIK3R3, NFATC3, SYK, PIK3R2	0.119696
TGF-beta signaling pathway	21	0.0347554	PPP2R1B, ACVRL1, TNF, TGFBR1, SMAD5, TGFBR2, BMPR2, SMAD4, RPS6KB1, SKP1, TGFB2, INHBB, MAPK1, ACVR1B, SP1, ZFYVE9, MAPK3, SMURF2, BMPR1B, BMP8B, ACVR1	0.136812
Hedgehog signaling pathway	15	0.0373961	CSNK1G1, CSNK1G2, BTRC, WNT3A, PRKX, SUFU, WNT2B, WNT1, WNT7B, WNT3, CSNK1E, PRKACA, PRKACB, LRP2, BMP8B	0.143579
Bladder cancer	12	0.0451371	EGFR, VEGFB, RPS6KA5, E2F2, MAPK1, CDKN1A, FGFR3, MAP2K1, PGF, MMP9, MAPK3, MMP2	0.167853
Hypertrophic cardiomyopathy (HCM)	20	0.0502557	SLC8A1, IL6, TNF, ITGA11, CACNB1, CACNG4, IGF1, ITGA3, CACNA2D2, TGFB2, ATP2A2, ITGA6, ITGA5, ITGB8, RYR2, SGCD, PRKAA1, PRKAA2, CACNA1C, SGCB	0.181895
Inositol phosphate metabolism	14	0.0575745	PIK3CB, PIK3C2A, PI4KA, ITPKB, PI4KB, OCRL, PTEN, PLCB3, PLCG1, PIKFYVE, PLCB1, ITPK1, IPMK, PIP4K2B	0.202342
Cell adhesion molecules (CAMs)	28	0.0618053	PVR, GLG1, ITGAL, CADM3, NEO1, SDC4, CDH5, PVRL1, ITGB8, ICOS, PVRL3, CNTNAP2, CD4, HLA-DOA, SPN, MAG, MPZ, PTPRM, NRXN2, SELL, NFASC, NLGN2, NCAM2, ITGA6, CD34, CD58, CNTN2, JAM2	0.212006
Dorso-ventral axis formation	8	0.0736772	NOTCH3, EGFR, MAPK1, NOTCH1, MAP2K1, MAPK3, SOS2, SPIRE1	0.244299
Amyotrophic lateral sclerosis (ALS)	13	0.0975716	TNFRSF1B, MAP3K5, SLC1A2, TNF, NOS1, CASP9, MAPK13, GRIN1, RAB5A, GRIN2A, MAPK11, PPP3CA, PRPH2	0.308152
